# Supplementary material for: A high-level 3D visualization API for Java and ImageJ
Source: BMC Bioinformatics. 2010 May 21;11:274. doi: 10.1186/1471-2105-11-274 (PMC2896381; doi:10.1186/1471-2105-11-274)
Supplement: Additional file 4 — Software. The JAR archive, containing both binary classes and the Java source code of our software. To install the software, this file must be copied into ImageJ's plugins directory. [file 1471-2105-11-274-S4.ZIP]

Archive with 400 entries (400 files):
- amira/AmiraParameters$1.class
- amira/AmiraParameters$2.class
- amira/AmiraParameters$IsA.class
- amira/AmiraParameters$Material.class
- amira/AmiraParameters.class
- amira/AmiraTable.class
- customnode/CustomLineMesh.class
- customnode/CustomMesh.class
- customnode/CustomMeshNode.class
- customnode/CustomMultiMesh.class
- customnode/CustomPointMesh.class
- customnode/CustomQuadMesh.class
- customnode/CustomTriangleMesh.class
- customnode/MeshLoader.class
- customnode/MeshMaker.class
- customnode/Mesh_Maker.class
- customnode/WavefrontExporter$Mtl.class
- customnode/WavefrontExporter.class
- customnode/WavefrontLoader.class
- ij3d/AxisConstants.class
- ij3d/ColorTable.class
- ij3d/Content.class
- ij3d/ContentConstants.class
- ij3d/ContentCreator.class
- ij3d/ContentInstant.class
- ij3d/ContentNode.class
- ij3d/DefaultAnimatableUniverse$1.class
- ij3d/DefaultAnimatableUniverse$2.class
- ij3d/DefaultAnimatableUniverse.class
- ij3d/DefaultUniverse$1.class
- ij3d/DefaultUniverse$2.class
- ij3d/DefaultUniverse$3.class
- ij3d/DefaultUniverse$GlobalTransform.class
- ij3d/DefaultUniverse.class
- ij3d/Executer$1.class
- ij3d/Executer$10.class
- ij3d/Executer$11.class
- ij3d/Executer$12.class
- ij3d/Executer$13.class
- ij3d/Executer$14.class
- ij3d/Executer$15.class
- ij3d/Executer$16.class
- ij3d/Executer$17.class
- ij3d/Executer$18.class
- ij3d/Executer$19.class
- ij3d/Executer$2.class
- ij3d/Executer$20.class
- ij3d/Executer$21.class
- ij3d/Executer$22.class
- ij3d/Executer$23.class
- ij3d/Executer$3.class
- ij3d/Executer$4.class
- ij3d/Executer$5.class
- ij3d/Executer$6.class
- ij3d/Executer$7.class
- ij3d/Executer$8.class
- ij3d/Executer$9.class
- ij3d/Executer$SliderAdjuster.class
- ij3d/Executer.class
- ij3d/Image3DMenubar$1.class
- ij3d/Image3DMenubar$2.class
- ij3d/Image3DMenubar$3.class
- ij3d/Image3DMenubar$4.class
- ij3d/Image3DMenubar$5.class
- ij3d/Image3DMenubar$6.class
- ij3d/Image3DMenubar$7.class
- ij3d/Image3DMenubar.class
- ij3d/Image3DUniverse$1.class
- ij3d/Image3DUniverse$2.class
- ij3d/Image3DUniverse$3.class
- ij3d/Image3DUniverse$4.class
- ij3d/Image3DUniverse$5.class
- ij3d/Image3DUniverse$6.class
- ij3d/Image3DUniverse.class
- ij3d/ImageCanvas3D$1.class
- ij3d/ImageCanvas3D$2$1.class
- ij3d/ImageCanvas3D$2.class
- ij3d/ImageCanvas3D$3$1.class
- ij3d/ImageCanvas3D$3$2.class
- ij3d/ImageCanvas3D$3.class
- ij3d/ImageCanvas3D$4$1.class
- ij3d/ImageCanvas3D$4.class
- ij3d/ImageCanvas3D$RoiImagePlus.class
- ij3d/ImageCanvas3D.class
- ij3d/ImageJ3DViewer.class
- ij3d/ImageWindow3D$1.class
- ij3d/ImageWindow3D$ErrorListener.class
- ij3d/ImageWindow3D$ImagePlusUpdater.class
- ij3d/ImageWindow3D.class
- ij3d/ImgLibVolume.class
- ij3d/Install_J3D.class
- ij3d/MeshMaker.class
- ij3d/Mesh_Maker.class
- ij3d/Pipe.class
- ij3d/RegistrationMenubar$1.class
- ij3d/RegistrationMenubar.class
- ij3d/SaveSession$1.class
- ij3d/SaveSession$CMesh.class
- ij3d/SaveSession.class
- ij3d/ScenegraphDebugger$J3DNode.class
- ij3d/ScenegraphDebugger.class
- ij3d/Test_Single_Voxel.class
- ij3d/UniverseListener.class
- ij3d/UniverseSettings.class
- ij3d/Utils.class
- ij3d/Vector3.class
- ij3d/VectorString3D$ResamplingData.class
- ij3d/VectorString3D$Vector.class
- ij3d/VectorString3D.class
- ij3d/ViewAdjuster$1.class
- ij3d/ViewAdjuster$Adjuster.class
- ij3d/ViewAdjuster$BothAdjuster.class
- ij3d/ViewAdjuster$HorizontalAdjuster.class
- ij3d/ViewAdjuster$VerticalAdjuster.class
- ij3d/ViewAdjuster.class
- ij3d/Volume$ByteFromIntLoader.class
- ij3d/Volume$ByteLoader.class
- ij3d/Volume$IntFromIntLoader.class
- ij3d/Volume$IntLoader.class
- ij3d/Volume$Loader.class
- ij3d/Volume.class
- ij3d/behaviors/BehaviorCallback.class
- ij3d/behaviors/ContentTransformer$1.class
- ij3d/behaviors/ContentTransformer$Initializer.class
- ij3d/behaviors/ContentTransformer.class
- ij3d/behaviors/InteractiveBehavior.class
- ij3d/behaviors/InteractiveViewPlatformTransformer.class
- ij3d/behaviors/Picker.class
- ij3d/behaviors/TaskBehavior.class
- ij3d/behaviors/ViewPlatformTransformer.class
- ij3d/behaviors/WaitForNextFrameBehavior.class
- ij3d/examples/Display_4D.class
- ij3d/examples/Two_Canvasses.class
- ij3d/gui/ContentCreatorDialog$1.class
- ij3d/gui/ContentCreatorDialog$2.class
- ij3d/gui/ContentCreatorDialog.class
- ij3d/pointlist/PointListDialog.class
- ij3d/pointlist/PointListPanel$1.class
- ij3d/pointlist/PointListPanel.class
- ij3d/pointlist/PointListShape.class
- ij3d/shapes/BoundingBox.class
- ij3d/shapes/BoundingSphere.class
- ij3d/shapes/CoordinateSystem.class
- ij3d/shapes/Scalebar.class
- isosurface/AmiraSurface.class
- isosurface/MeshEditor$PointGroup.class
- isosurface/MeshEditor.class
- isosurface/MeshExporter$Mtl.class
- isosurface/MeshExporter.class
- isosurface/MeshGroup.class
- isosurface/MeshProperties.class
- isosurface/Show_Colour_Surfaces.class
- isosurface/Triangulator.class
- javax/media/j3d/RenderingError.class
- javax/media/j3d/RenderingErrorListener.class
- marchingcubes/ExportMesh_.class
- marchingcubes/MCCube$1.class
- marchingcubes/MCCube$Carrier.class
- marchingcubes/MCCube.class
- marchingcubes/MCTriangulator.class
- math3d/Bookstein$Bookstein1d.class
- math3d/Bookstein.class
- math3d/Eigensystem2x2Double.class
- math3d/Eigensystem2x2Float.class
- math3d/Eigensystem3x3Double.class
- math3d/Eigensystem3x3Float.class
- math3d/FastMatrixN.class
- math3d/FloatMatrixN.class
- math3d/JacobiDouble.class
- math3d/JacobiFloat.class
- math3d/Line.class
- math3d/NormalEstimator.class
- math3d/Plane.class
- math3d/Point3d.class
- math3d/TestEigenvalueDecompositions$TestMatrixAndResultDouble.class
- math3d/TestEigenvalueDecompositions$TestMatrixAndResultFloat.class
- math3d/TestEigenvalueDecompositions.class
- math3d/Tetrahedron.class
- math3d/TransformIO.class
- math3d/Transform_IO.class
- math3d/Triangle.class
- octree/AppearanceCreator.class
- octree/Cube.class
- octree/CubeData.class
- octree/FilePreparer$Volume.class
- octree/FilePreparer.class
- octree/GeometryCreator.class
- octree/OctreeDialog$1.class
- octree/OctreeDialog$2.class
- octree/OctreeDialog.class
- octree/ShapeGroup.class
- octree/Virtual_Resample$VS.class
- octree/Virtual_Resample.class
- octree/VolumeOctree$UpdaterThread$1.class
- octree/VolumeOctree$UpdaterThread.class
- octree/VolumeOctree.class
- orthoslice/OrthoGroup.class
- orthoslice/Orthoslice.class
- surfaceplot/SurfacePlot$1.class
- surfaceplot/SurfacePlot$2.class
- surfaceplot/SurfacePlot.class
- surfaceplot/SurfacePlotGroup.class
- vib/BenesNamedPoint.class
- vib/FastMatrix.class
- vib/FloatMatrix.class
- vib/InterpolatedImage$AverageByte.class
- vib/InterpolatedImage$AverageFloat.class
- vib/InterpolatedImage$AverageInt.class
- vib/InterpolatedImage$AverageShort.class
- vib/InterpolatedImage$Interpolate.class
- vib/InterpolatedImage$Iterator.class
- vib/InterpolatedImage$MaxLikelihoodByte.class
- vib/InterpolatedImage$NearestNeighbourByte.class
- vib/InterpolatedImage.class
- vib/NaiveResampler$Accumulator.class
- vib/NaiveResampler$Averager.class
- vib/NaiveResampler$IntAverager.class
- vib/NaiveResampler$MaxLikelihood.class
- vib/NaiveResampler$MinEntropy.class
- vib/NaiveResampler.class
- vib/PointList$PointListListener.class
- vib/PointList.class
- vib/segment/Border.class
- vib/segment/DefaultImageButtonBorder.class
- vib/segment/DisableImageFilter.class
- vib/segment/ImageButton.class
- view4d/Timeline$1.class
- view4d/Timeline.class
- view4d/TimelineGUI$1.class
- view4d/TimelineGUI$2.class
- view4d/TimelineGUI$Border.class
- view4d/TimelineGUI.class
- voltex/AppearanceCreator.class
- voltex/GeometryCreator.class
- voltex/Mask$1.class
- voltex/Mask$10.class
- voltex/Mask$11.class
- voltex/Mask$12.class
- voltex/Mask$2.class
- voltex/Mask$3.class
- voltex/Mask$4.class
- voltex/Mask$5.class
- voltex/Mask$6.class
- voltex/Mask$7.class
- voltex/Mask$8.class
- voltex/Mask$9.class
- voltex/Mask$BlendMethod.class
- voltex/Mask$BlendSource.class
- voltex/Mask.class
- voltex/VoltexGroup.class
- voltex/VoltexVolume$1.class
- voltex/VoltexVolume$ByteFromIntLoader.class
- voltex/VoltexVolume$ByteLoader.class
- voltex/VoltexVolume$ColorComponentCreator.class
- voltex/VoltexVolume$ComponentCreator.class
- voltex/VoltexVolume$GreyComponentCreator.class
- voltex/VoltexVolume$ImageUpdater.class
- voltex/VoltexVolume$IntFromIntLoader.class
- voltex/VoltexVolume$IntLoader.class
- voltex/VoltexVolume$Loader.class
- voltex/VoltexVolume.class
- voltex/VolumeRenderer.class
- view4d/icons/bounceback.png
- view4d/icons/faster.png
- view4d/icons/first.png
- view4d/icons/last.png
- view4d/icons/next.png
- view4d/icons/nobounceback.png
- view4d/icons/pause.png
- view4d/icons/play.png
- view4d/icons/previous.png
- view4d/icons/record.png
- view4d/icons/slower.png
- view4d/icons/stop.png
- ImageJ_3D_Viewer.class
- vib/Resample_.class
- ij3d/AxisConstants.java
- ij3d/ColorTable.java
- ij3d/Content.java
- ij3d/ContentConstants.java
- ij3d/ContentCreator.java
- ij3d/ContentInstant.java
- ij3d/ContentNode.java
- ij3d/DefaultAnimatableUniverse.java
- ij3d/DefaultUniverse.java
- ij3d/Executer.java
- ij3d/Image3DMenubar.java
- ij3d/Image3DUniverse.java
- ij3d/ImageCanvas3D.java
- ij3d/ImageJ3DViewer.java
- ij3d/ImageWindow3D.java
- ij3d/ImgLibVolume.java
- ij3d/Install_J3D.java
- ij3d/MeshMaker.java
- ij3d/Mesh_Maker.java
- ij3d/Pipe.java
- ij3d/RegistrationMenubar.java
- ij3d/SaveSession.java
- ij3d/ScenegraphDebugger.java
- ij3d/Test_Single_Voxel.java
[truncated: 100 more entries]
