# Supplementary material for: A high-level 3D visualization API for Java and ImageJ
Source: BMC Bioinformatics. 2010 May 21;11:274. doi: 10.1186/1471-2105-11-274 (PMC2896381; doi:10.1186/1471-2105-11-274)
Supplement: Additional file 4 — Software. The JAR archive, containing both binary classes and the Java source code of our software. To install the software, this file must be copied into ImageJ's plugins directory. [file 1471-2105-11-274-S4.ZIP › ij3d/AxisConstants.java]

package ij3d;

/**
 * This interface stores some common constants.
 * 
 * @author Benjamin Schmid
 */

abstract public interface AxisConstants {

    static final int 	X_AXIS = 0;
    static final int 	Y_AXIS = 1;
    static final int 	Z_AXIS = 2;

    static final int 	FRONT = 0;
    static final int 	BACK = 1;
}
