# Supplementary material for: A high-level 3D visualization API for Java and ImageJ
Source: BMC Bioinformatics. 2010 May 21;11:274. doi: 10.1186/1471-2105-11-274 (PMC2896381; doi:10.1186/1471-2105-11-274)
Supplement: Additional file 4 — Software. The JAR archive, containing both binary classes and the Java source code of our software. To install the software, this file must be copied into ImageJ's plugins directory. [file 1471-2105-11-274-S4.ZIP › ij3d/ContentConstants.java]

package ij3d;

public interface ContentConstants {
	// global constants
	public static final int CO = 0;
	public static final int BS = 1;
	public static final int BB = 2;
	public static final int CS = 3;
	public static final int PL = 4;

	public static final int VOLUME = 0;
	public static final int ORTHO = 1;
	public static final int SURFACE = 2;
	public static final int SURFACE_PLOT2D = 3;
	public static final int CUSTOM = 4;
}
