# Supplementary material for: A high-level 3D visualization API for Java and ImageJ
Source: BMC Bioinformatics. 2010 May 21;11:274. doi: 10.1186/1471-2105-11-274 (PMC2896381; doi:10.1186/1471-2105-11-274)
Supplement: Additional file 4 — Software. The JAR archive, containing both binary classes and the Java source code of our software. To install the software, this file must be copied into ImageJ's plugins directory. [file 1471-2105-11-274-S4.ZIP › ij3d/ContentNode.java]

package ij3d;

import javax.media.j3d.BranchGroup;
import javax.media.j3d.View;

import javax.vecmath.Tuple3d;
import javax.vecmath.Color3f;

/**
 * Abstract class which has to be extended by classes that want to define
 * a new type of Content.
 * 
 * @author Benjamin Schmid
 */
public abstract class ContentNode extends BranchGroup {

	/**
	 * Default constructor. Ensures that this ContentNode
	 * is detachable.
	 */
	public ContentNode() {
		super();
		setCapability(BranchGroup.ALLOW_DETACH);
	}

	/**
	 * Returns the volume of this ContentNode.
	 * @return
	 */
	public abstract float getVolume();

	/**
	 * Stores the minimum coordinate of this ContentNode in
	 * the specified Tuple3d
	 * @param min
	 */
	public abstract void getMin(Tuple3d min);

	/**
	 * Stores the maximum coordinate of this ContentNode in
	 * the specified Tuple3d
	 * @param min
	 */
	public abstract void getMax(Tuple3d max);

	/**
	 * Stores the center coordinate of this ContentNode in
	 * the specified Tuple3d
	 * @param min
	 */
	public abstract void getCenter(Tuple3d center);

	/**
	 * This method is called when the channels of the Content
	 * have changed.
	 */
	public abstract void channelsUpdated(boolean[] channels);

	/**
	 * This method is called when the threshold of the Content
	 * has changed.
	 */
	public abstract void thresholdUpdated(int threshold);

	/**
	 * This method is called when the color of the Content has changed.
	 */
	public abstract void colorUpdated(Color3f color);

	/**
	 * This method is called when the transparency of the Content
	 * has changed.
	 */
	public abstract void transparencyUpdated(float transparency);

	/**
	 * This method is called when the 'shade' attribute of the
	 * Content has changed.
	 */
	public abstract void shadeUpdated(boolean shaded);

	/**
	 * This method is called when the view direction has changed.
	 * @param view
	 */
	public abstract void eyePtChanged(View view);
}
