# Supplementary material for: A high-level 3D visualization API for Java and ImageJ
Source: BMC Bioinformatics. 2010 May 21;11:274. doi: 10.1186/1471-2105-11-274 (PMC2896381; doi:10.1186/1471-2105-11-274)
Supplement: Additional file 4 — Software. The JAR archive, containing both binary classes and the Java source code of our software. To install the software, this file must be copied into ImageJ's plugins directory. [file 1471-2105-11-274-S4.ZIP › ij3d/Install_J3D.java]

package ij3d;

import ij.plugin.PlugIn;
import ij.gui.YesNoCancelDialog;
import ij.IJ;

import java.net.URL;
import java.net.URLConnection;
import java.net.MalformedURLException;

import java.awt.Frame;

import java.util.zip.*;
import java.util.Enumeration;
import java.util.List;
import java.util.ArrayList;

import java.io.BufferedReader;
import java.io.InputStreamReader;
import java.io.FileNotFoundException;
import java.io.IOException;
import java.io.InputStream;
import java.io.File;
import java.io.FileOutputStream;
import java.io.ByteArrayOutputStream;

import javax.media.j3d.VirtualUniverse;

public class Install_J3D implements PlugIn {

	/** Base URL to the folder containing the Java3D files */
	private static final String JAVA3D_BASE_URL = 
		"http://download.java.net/media/java3d/builds/release/1.5.2/";

	/** Base URL to the folder containing the Jogl files */
	private static final String JOGL_BASE_URL =
		"http://download.java.net/media/jogl/builds/archive/jsr-231-1.1.1/";

	/** File name of the 32-bit windows version of Java3D */
	private static final String WIN_32 = "j3d-1_5_2-windows-i586.zip";

	/** File name of the 64-bit windows version of Java3D */
	private static final String WIN_64 = "j3d-1_5_2-windows-amd64.zip";

	/** File name of the 32-bit linux version of Java3D */
	private static final String LIN_32 = "j3d-1_5_2-linux-i586.zip";

	/** File name of the 64-bit linux version of Java3D */
	private static final String LIN_64 = "j3d-1_5_2-linux-amd64.zip";

	/** File name of the mac osx version of Java3D */
	private static final String MAC    = "j3d-1_5_2-macosx.zip";

	/** File name of the mac osx version for power pc of Jogl */
	private static final String JOGL_PPC = "jogl-1.1.1-macosx-ppc.zip";

	/** File name of the mac osx version for intel macs of Jogl */
	private static final String JOGL_ITL = "jogl-1.1.1-macosx-universal.zip";

	/** Temporary directory */
	private static final String TMP = System.getProperty("java.io.tmpdir");

	/** Java home directory */
	private static final String JRE = System.getProperty("java.home");

	/**
	 * Run the installation stand-alone.
	 */
	public static void main(String[] args) {
		new Install_J3D().autoInstall();
	}

	/**
	 * Run the installation as a plugin.
	 */
	public void run(String arg) {
		autoInstall();
	}

	/**
	 * Returns the Java3D specification version, as returned by
	 * Universe.getProperty("j3d.specification.version"), or null
	 * if the universe class can not be loaded.
	 */
	public static String getJava3DVersion() {
		try {
			Class.forName("javax.media.j3d.VirtualUniverse");
		} catch(ClassNotFoundException e) {
			return null;
		}
		VirtualUniverse univ = new VirtualUniverse();
		return (String)univ.getProperties().
				get("j3d.specification.version");
	}

	/**
	 * Detects the operating system and accordingly downloads the
	 * needed Java3D files and extracts them.
	 * In case of windows and linux, the j3djre.zip file, which is 
	 * contained in the downloaded archive, is simply extracted in
	 * the java.home directory.
	 * In case of mac, the j3djre.zip is extracted into a temporary
	 * directory, and the jar files are then moved to the 1st folder
	 * as returned by System.getProperty("java.ext.dirs").
	 *
	 * On Mac, Jogl has to be installed, in addition to Java3D.
	 * Depending on the architecture, the corresponding files are
	 * downloaded and extracted, as the files of j3djre.zip, to
	 * the 1st extension directory of java.
	 *
	 * @return true on success
	 */
	public static boolean autoInstall() {
		String filename = null;
		if(IJ.isLinux())
			filename = IJ.is64Bit() ? LIN_64 : LIN_32;
		else if(IJ.isWindows())
			filename = IJ.is64Bit() ? WIN_64 : WIN_32;
		else if(IJ.isMacOSX())
			filename = MAC;
		
		if(filename == null) {
			println("could not detect operating system");
			return false;
		}

		try {
			installJava3D(filename);
			if(IJ.isMacOSX()) {
				filename = isPPC() ? JOGL_PPC : JOGL_ITL;
				installJogl(filename);
			}
		} catch(Exception e) {
			IJ.error(e.getMessage());
			println(e.getMessage());
			e.printStackTrace();
			return false;
		}
		print("Installation successful!");
		return true;
	}

	/**
	 * Returns true if running on a Power PC.
	 */
	public static boolean isPPC() {
		String arch = System.getProperty("os.arch");
		if(arch.startsWith("ppc"))
			return true;
		return false;
	}

	/**
	 * Downloads the given file from the JOGL homepage and extracts
	 * the contained jnilibs to the first directory as returned by
	 * System.getProperty("java.ext.dirs").
	 */
	public static void installJogl(String zipname) throws Exception {
		println("Detecting Mac OS X operating system, installing Jogl");
		File downloaded = download(JOGL_BASE_URL + zipname);
		File tempdir = createFolder(TMP, "jogl", false);
		List<File> files = unzip(downloaded, tempdir, null);

		String extdir = getFirstExtDir();
		if(!new File(extdir).exists())
			new File(extdir).mkdirs();
		if(!new File(extdir).canWrite())
			throw new Exception("No permissions to write to " + extdir);
		for(File file : files) {
			if(!file.getName().endsWith(".jar") &&
				!file.getName().endsWith(".jnilib"))
				continue;

			File dst = new File(extdir, file.getName());
			println("moving " + file.getAbsolutePath() +
				" to " + dst.getAbsolutePath());
			if(!file.renameTo(dst)) {
				println("could not move " + file.getAbsolutePath() + 
					" to " + dst.getAbsolutePath());
			}
		}
		rm(tempdir);
	}

	
	public static String getFirstExtDir() throws Exception {
		String extdirs = System.getProperty("java.ext.dirs");
		if(extdirs == null)
			throw new Exception("Can't detect java extension directory");
		return extdirs.split(File.pathSeparator)[0];
	}

	/**
	 * Downloads the given file from the Java3D homepage and extracts
	 * the contained j3d-jre.zip to a temporary directory.
	 * In case of Linux or Windows, this file is afterwards extracted
	 * in the java.home folder.
	 * In case of MacOSX it is extracted to a temporary folder, and the
	 * jar files are then moved to the first folder returned by
	 * System.getProperty("java.ext.dirs").
	 */
	public static void installJava3D(String zipname) throws Exception {
		File downloaded = download(JAVA3D_BASE_URL + zipname);
		File tempdir = createFolder(TMP, "java3d", false);

		List<File> files = unzip(downloaded, tempdir, "j3d-jre.zip");
		if(files.size() == 0)
			throw new Exception("Could not find j3d-jre.zip in "
				+ downloaded);
		File j3djre = (File)files.get(0);

		/*
		 * if not on a Mac, the j3djre zip file can just be extracted
		 * in java.home.
		 */
		if(!IJ.isMacOSX()) {
			files = unzip(j3djre, new File(JRE), null);
			return;
		}

		/*
		 * On a Mac, we extract the zip file to a temporary folder and
		 * move the contents afterwards in Mac's first java.ext folder.
		 */
		files = unzip(j3djre, tempdir, null);
		String extdir = getFirstExtDir();
		if(!new File(extdir).exists())
			new File(extdir).mkdirs();
		println("Found java extension folder: " + extdir);
		if(!new File(extdir).canWrite())
			throw new Exception("No permissions to write to " + extdir);
		for(File file : files) {
			File dst = new File(extdir, file.getName());
			println("moving " + file.getAbsolutePath() +
				" to " + dst.getAbsolutePath());
			if(!file.renameTo(dst)) {
				println("could not move " + file.getAbsolutePath() + 
					" to " + dst.getAbsolutePath());
			}
		}
		rm(tempdir);
	}

	/**
	 * Create a folder with the given name in the given directory.
	 * @param dir The directory in which the folder should be created.
	 * @param name The name of the folder to be created.
	 * @param failIfExists Flag to indicate whether to fail (throw an
	 * Exception) if the folder exists already. If this is false, and
	 * the folder exists, nothing will be done.
	 */
	public static File createFolder(
		String dir, String name, boolean failIfExists) throws Exception {

		println("create folder " + dir + "/" + name);
		File directory = new File(dir);
		if(!directory.exists())
			directory.mkdirs();
		if(!directory.canWrite())
			throw new Exception(
				"No permissions to write to folder " + dir);
		File f = new File(dir, name);
		if(!f.exists()) {
			if(!f.mkdir()) {
				throw new Exception("Can't create directory "
					+ f.getAbsolutePath());
			}
			return f;
		}
		if(failIfExists) {
			throw new Exception("Can't create directory "
				+ f.getAbsolutePath()
				+ ": File exists already");
		}
		println(f.getAbsolutePath() + " not created; exists already");
		return f;
	}

	/**
	 * Download the file given by the specified url to a tmp folder.
	 * Returns a reference to the downloaded file.
	 */
	public static File download(String u) throws Exception {
		print("downloading " + u);
		InputStream is = null;
		URL url = null;
		try {
			url = new URL(u);
			URLConnection conn = url.openConnection();
			is = conn.getInputStream();
		} catch(MalformedURLException e1) {
			throw new Exception(u + " is not a valid URL");
		} catch(IOException e1) {
			throw new Exception("Can't open connection to " + u);
		}
		byte[] content = readFully(is);
		File out = new File(TMP, new File(url.getFile()).getName());
		println(" to " + out.getAbsolutePath());
		FileOutputStream fos = null;
		try {
			fos = new FileOutputStream(out);
			fos.write(content);
			fos.close();
		} catch(FileNotFoundException e1) {
			throw new Exception("Could not open "
				+ out.getAbsolutePath() + " for writing. "
				+ "Maybe not enough permissions?");
		} catch(IOException e2) {
			throw new Exception("Error writing to "
				+ out.getAbsolutePath());
		}
		return out;
	}

	/**
	 * Extracts fileToExtract from the zipfile in the specified directory.
	 * If a file which is about to be extracted exists already, the user
	 * is prompted asking whether to overwrite or skip.
	 * Returns a List with the extracted files.
	 */
	public static List<File> unzip(
		File zipfile, File dir, String fileToExtract) throws Exception {

		println("Extracting " + (fileToExtract != null ? fileToExtract
			: "all") + " to " + dir.getAbsolutePath());
		if(!dir.canWrite())
			throw new Exception(
				"No permissions to write to folder " + dir);
		ZipFile zfile = null;
		try {
			zfile = new ZipFile(zipfile);
		} catch(ZipException e) {
			throw new Exception(zipfile.getAbsolutePath() +
				" is not a valid zip file.");
		}
		Enumeration en = zfile.entries();
		List<File> extracted = new ArrayList<File>();
		while(en.hasMoreElements()) {
			ZipEntry ze = (ZipEntry)en.nextElement();
			if(ze.isDirectory()) {
				File newDir = createFolder(
					dir.getAbsolutePath(), ze.getName(), false);
			} else if(fileToExtract == null || 
					ze.getName().endsWith(fileToExtract)) {
				println("Extracting " + ze.getName() + " to " + dir);
				InputStream is = null;
				try {
					is = zfile.getInputStream(ze);
				} catch(IOException e) {
					throw new Exception(
						"Can't extract " + ze.getName());
				}
				byte[] content = readFully(is);
				File ext = new File(dir, ze.getName());
				if(!overwrite(ext))
					continue;
				try {
					FileOutputStream out = new FileOutputStream(ext);
					out.write(content);
					out.flush();
					out.close();
				} catch(FileNotFoundException e) {
					throw new Exception("Could not open "
						+ ext.getAbsolutePath() + " for writing. "
						+ "Maybe not enough permissions?");
				} catch(IOException e) {
					throw new Exception("Error writing to "
						+ ext.getAbsolutePath());
				}
				extracted.add(ext);
			}
		}
		return extracted;
	}

	/**
	 * Reads all bytes from the given InputStream and returns it as a
	 * byte array.
	 */
	public static byte[] readFully(InputStream is) throws Exception {
		ByteArrayOutputStream buf = new ByteArrayOutputStream();
		int c = 0;
		try {
			while((c = is.read()) != -1)
				buf.write(c);
			is.close();
		} catch(IOException e) {
			throw new Exception("Error reading from " + is);
		}
		return buf.toByteArray();
	}

	static boolean overwrite(File f) {
		if(!f.exists())
			return true;
		YesNoCancelDialog d = new YesNoCancelDialog(
			IJ.getInstance() != null ? IJ.getInstance() : new Frame(),
			"Overwrite?",
			f.getAbsolutePath() + " exists already\n" +
			"Press OK to overwrite, or Cancel/No to skip");
		return d.yesPressed();
	}

	static void println(String s) {
		IJ.log(s);
	}

	static void print(String s) {
		IJ.log(s);
	}
	
	/**
	 * Recursively delete a file or directory.
	 */
	static void rm(File f) {
		if(!f.exists())
			return;
		if(f.isDirectory()) {
			File[] ch = f.listFiles();
			for(File child : ch)
				rm(child);
		}

		f.delete();
	}
}
