# Supplementary material for: A high-level 3D visualization API for Java and ImageJ
Source: BMC Bioinformatics. 2010 May 21;11:274. doi: 10.1186/1471-2105-11-274 (PMC2896381; doi:10.1186/1471-2105-11-274)
Supplement: Additional file 4 — Software. The JAR archive, containing both binary classes and the Java source code of our software. To install the software, this file must be copied into ImageJ's plugins directory. [file 1471-2105-11-274-S4.ZIP › ij3d/Mesh_Maker.java]

/* -*- mode: java; c-basic-offset: 8; indent-tabs-mode: t; tab-width: 8 -*- */

/**
 * Example plugin on how to add spheres and tubes to the 3D Viewer.
 * Albert Cardona 2008-12-09
 * Released under the General Public License, latest version.
 */

package ij3d;

/**
 * @Deprecated Use customnode.Mesh_Maker instead.
 */
public class Mesh_Maker extends customnode.Mesh_Maker {
}
