# Supplementary material for: A high-level 3D visualization API for Java and ImageJ
Source: BMC Bioinformatics. 2010 May 21;11:274. doi: 10.1186/1471-2105-11-274 (PMC2896381; doi:10.1186/1471-2105-11-274)
Supplement: Additional file 4 — Software. The JAR archive, containing both binary classes and the Java source code of our software. To install the software, this file must be copied into ImageJ's plugins directory. [file 1471-2105-11-274-S4.ZIP › ij3d/Pipe.java]

/* -*- mode: java; c-basic-offset: 8; indent-tabs-mode: t; tab-width: 8 -*- */

/* This is a cut-down version of the TrakEM2 Pipe class, which is here
   so that we can use the "makeTube" function to construct meshes from
   a series of points with radiuses without having to include the
   complete TrakEM2_.jar as a dependency.

   It's not very sensible repeating all this code, of course - ideally
   most of this functionality should be in the 3D viewer, but one can
   work from this starting point to do that.

   As an example, you might use this like:

		double [][][] allPoints = Pipe.makeTube(x_points_d,
							y_points_d,
							z_points_d,
							radiuses,
							4,       // resample - 1 means just "use mean distance between points", 3 is three times that, etc.
							12);     // "parallels" (12 means cross-sections are dodecagons)

		java.util.List triangles = Pipe.generateTriangles(allPoints,
								  1); // scale

		String title = "helloooo";

		univ.resetView();

		univ.addMesh(triangles,
			     new Color3f(Color.green),
			     title,
			     1); // threshold, ignored for meshes, I think

   (Mark Longair 2008-06-05) */

/**

TrakEM2 plugin for ImageJ(C).
Copyright (C) 2005, 2006 Albert Cardona and Rodney Douglas.

This program is free software; you can redistribute it and/or
modify it under the terms of the GNU General Public License
as published by the Free Software Foundation (http://www.gnu.org/licenses/gpl.txt )

This program is distributed in the hope that it will be useful,
but WITHOUT ANY WARRANTY; without even the implied warranty of
MERCHANTABILITY or FITNESS FOR A PARTICULAR PURPOSE.  See the
GNU General Public License for more details.

You should have received a copy of the GNU General Public License
along with this program; if not, write to the Free Software
Foundation, Inc., 59 Temple Place - Suite 330, Boston, MA  02111-1307, USA.

You may contact Albert Cardona at acardona at ini.phys.ethz.ch
Institute of Neuroinformatics, University of Zurich / ETH, Switzerland.
**/

package ij3d;

import java.util.List;
import java.util.ArrayList;

import javax.vecmath.Point3f;

import Jama.Matrix;

import ij.IJ;

public class Pipe {

	/** Accepts an arrays as that returned from methods generateJoints and makeTube: first dimension is the list of points, second dimension is the number of vertices defining the circular cross section of the tube, and third dimension is the x,y,z of each vertex. */
	static public List generateTriangles(final double[][][] all_points, final double scale) {
		int n = all_points.length;
		final int parallels = all_points[0].length -1;
		List list = new ArrayList();
		for (int i=0; i<n-1; i++) { //minus one since last is made with previous
			for (int j=0; j<parallels; j++) { //there are 12+12 triangles for each joint //it's up to 12+1 because first point is repeated at the end
				// first triangle in the quad
				list.add(new Point3f((float)(all_points[i][j][0] * scale), (float)(all_points[i][j][1] * scale), (float)(all_points[i][j][2] * scale)));
				list.add(new Point3f((float)(all_points[i][j+1][0] * scale), (float)(all_points[i][j+1][1] * scale), (float)(all_points[i][j+1][2] * scale)));
				list.add(new Point3f((float)(all_points[i+1][j][0] * scale), (float)(all_points[i+1][j][1] * scale), (float)(all_points[i+1][j][2] * scale)));

				// second triangle in the quad
				list.add(new Point3f((float)(all_points[i+1][j][0] * scale), (float)(all_points[i+1][j][1] * scale), (float)(all_points[i+1][j][2] * scale)));
				list.add(new Point3f((float)(all_points[i][j+1][0] * scale), (float)(all_points[i][j+1][1] * scale), (float)(all_points[i][j+1][2] * scale)));
				list.add(new Point3f((float)(all_points[i+1][j+1][0] * scale), (float)(all_points[i+1][j+1][1] * scale), (float)(all_points[i+1][j+1][2] * scale)));
			}
		}
		return list;
	}

	static public double[][][] makeTube(double[] px, double[] py, double[] pz, double[] p_width_i, final int resample, final int parallels) {
		return makeTube(px, py, pz, p_width_i, resample, parallels, true);
	}

	static public double[][][] makeTube(double[] px, double[] py, double[] pz, double[] p_width_i, final int resample, final int parallels, final boolean do_resample) {

		int n = px.length;

		// Resampling to get a smoother pipe
		if (do_resample) {
			try {
				VectorString3D vs = new VectorString3D(px, py, pz);
				vs.addDependent(p_width_i);
				vs.resample(vs.getAverageDelta() * resample);
				px = vs.getPoints(0);
				py = vs.getPoints(1);
				pz = vs.getPoints(2);
				p_width_i = vs.getDependent(0);
				//Utils.log("lengths:  " + px.length + ", " + py.length + ", " + pz.length + ", " + p_width_i.length);
				n = vs.length();
			} catch (Exception e) {
				IJ.error(""+e);
			}
		}

		double[][][] all_points = new double[n+2][parallels+1][3];
		int extra = 1; // this was zero when not doing capping
		for (int cap=0; cap<parallels+1; cap++) {
			all_points[0][cap][0] = px[0];//p_i[0][0]; //x
			all_points[0][cap][1] = py[0]; //p_i[1][0]; //y
			all_points[0][cap][2] = pz[0]; //z_values[0];
			all_points[all_points.length-1][cap][0] = px[n-1]; //p_i[0][p_i[0].length-1];
			all_points[all_points.length-1][cap][1] = py[n-1]; //p_i[1][p_i[0].length-1];
			all_points[all_points.length-1][cap][2] = pz[n-1]; //z_values[z_values.length-1];
		}
		double angle = 2*Math.PI/parallels; //Math.toRadians(30);

		Vector3 v3_P12;
		Vector3 v3_PR;
		Vector3[] circle = new Vector3[parallels+1];
		double sinn, coss;
		int half_parallels = parallels/2;
		for (int i=0; i<n-1; i++) {
			//System.out.println(i + " : " + px[i] + ", " + py[i] + ", " + pz[i]);
			//First vector: from one realpoint to the next
			//v3_P12 = new Vector3(p_i[0][i+1] - p_i[0][i], p_i[1][i+1] - p_i[1][i], z_values[i+1] - z_values[i]);
			v3_P12 = new Vector3(px[i+1] - px[i], py[i+1] - py[i], pz[i+1] - pz[i]);

			//Second vector: ortogonal to v3_P12, made by cross product between v3_P12 and a modifies v3_P12 (either y or z set to 0)

			//checking that v3_P12 has not z set to 0, in which case it woundn´t be different and then the cross product not give an ortogonal vector as output

			//chosen random vector: the same vector, but with x = 0;
			/* matrix:
				1 1 1		1 1 1				1 1 1				1 1 1
				v1 v2 v3	P12[0] P12[1] P12[2]		P12[0] P12[1] P12[2]		P12[0] P12[1] P12[2]
				w1 w2 w3	P12[0]+1 P12[1] P12[2]		P12[0]+1 P12[1]+1 P12[2]+1	P12[0] P12[1] P12[2]+1

			   cross product: v ^ w = (v2*w3 - w2*v3, v3*w1 - v1*w3, v1*w2 - w1*v2);

			   cross product of second: v ^ w = (b*(c+1) - c*(b+1), c*(a+1) - a*(c+1) , a*(b+1) - b*(a+1))
							  = ( b - c           , c - a             , a - b            )

			   cross product of third: v ^ w = (b*(c+1) - b*c, c*a - a*(c+1), a*b - b*a)
							   (b		 ,-a            , 0);
							   (v3_P12.y	 ,-v3_P12.x     , 0);


			Reasons why I use the third:
				-Using the first one modifies the x coord, so it generates a plane the ortogonal of which will be a few degrees different when z != 0 and when z =0,
				 thus responsible for soft shiftings at joints where z values change
				-Adding 1 to the z value will produce the same plane whatever the z value, thus avoiding soft shiftings at joints where z values are different
				-Then, the third allows for very fine control of the direction that the ortogonal vector takes: simply manipulating the x coord of v3_PR, voilà.

			*/

			// BELOW if-else statements needed to correct the orientation of vectors, so there's no discontinuity
			if (v3_P12.y < 0) {
				v3_PR = new Vector3(v3_P12.y, -v3_P12.x, 0);
				v3_PR = v3_PR.normalize(v3_PR);
				v3_PR = v3_PR.scale(p_width_i[i], v3_PR);

				//vectors are perfectly normalized and scaled
				//The problem then must be that they are not properly ortogonal and so appear to have a smaller width.
				//   -not only not ortogonal but actually messed up in some way, i.e. bad coords.

				circle[half_parallels] = v3_PR;
				for (int q=half_parallels+1; q<parallels+1; q++) {
					sinn = Math.sin(angle*(q-half_parallels));
					coss = Math.cos(angle*(q-half_parallels));
					circle[q] = rotate_v_around_axis(v3_PR, v3_P12, sinn, coss);
				}
				circle[0] = circle[parallels];
				for (int qq=1; qq<half_parallels; qq++) {
					sinn = Math.sin(angle*(qq+half_parallels));
					coss = Math.cos(angle*(qq+half_parallels));
					circle[qq] = rotate_v_around_axis(v3_PR, v3_P12, sinn, coss);
				}
			} else {
				v3_PR = new Vector3(-v3_P12.y, v3_P12.x, 0);           //thining problems disappear when both types of y coord are equal, but then shifting appears
				/*
				Observations:
					-if y coord shifted, then no thinnings but yes shiftings
					-if x coord shifted, THEN PERFECT
					-if both shifted, then both thinnings and shiftings
					-if none shifted, then no shiftings but yes thinnings
				*/

				v3_PR = v3_PR.normalize(v3_PR);
				if (null == v3_PR) {
					System.out.println("vp_3r is null: most likely a point was repeated in the list, and thus the vector has length zero.");
					return null;
				}
				v3_PR = v3_PR.scale(
						p_width_i[i],
						v3_PR);

				circle[0] = v3_PR;
				for (int q=1; q<parallels; q++) {
					sinn = Math.sin(angle*q);
					coss = Math.cos(angle*q);
					circle[q] = rotate_v_around_axis(v3_PR, v3_P12, sinn, coss);
				}
				circle[parallels] = v3_PR;
			}
			// Adding points to main array
			for (int j=0; j<parallels+1; j++) {
				all_points[i+extra][j][0] = /*p_i[0][i]*/ px[i] + circle[j].x;
				all_points[i+extra][j][1] = /*p_i[1][i]*/ py[i] + circle[j].y;
				all_points[i+extra][j][2] = /*z_values[i]*/ pz[i] + circle[j].z;
			}
		}
		for (int k=0; k<parallels+1; k++) {
			all_points[n-1+extra][k][0] = /*p_i[0][n-1]*/ px[n-1] + circle[k].x;
			all_points[n-1+extra][k][1] = /*p_i[1][n-1]*/ py[n-1] + circle[k].y;
			all_points[n-1+extra][k][2] = /*z_values[n-1]*/ pz[n-1] + circle[k].z;
		}
		return all_points;
	}

	/** From my former program, A_3D_Editing.java and Pipe.java */
	static private Vector3 rotate_v_around_axis(final Vector3 v, final Vector3 axis, final double sin, final double cos) {

		final Vector3 result = new Vector3();
		final Vector3 r = axis.normalize(axis);

		result.set((cos + (1-cos) * r.x * r.x) * v.x + ((1-cos) * r.x * r.y - r.z * sin) * v.y + ((1-cos) * r.x * r.z + r.y * sin) * v.z,
			   ((1-cos) * r.x * r.y + r.z * sin) * v.x + (cos + (1-cos) * r.y * r.y) * v.y + ((1-cos) * r.y * r.z - r.x * sin) * v.z,
			   ((1-cos) * r.y * r.z - r.y * sin) * v.x + ((1-cos) * r.y * r.z + r.x * sin) * v.y + (cos + (1-cos) * r.z * r.z) * v.z);

		/*
		result.x += (cos + (1-cos) * r.x * r.x) * v.x;
		result.x += ((1-cos) * r.x * r.y - r.z * sin) * v.y;
		result.x += ((1-cos) * r.x * r.z + r.y * sin) * v.z;

		result.y += ((1-cos) * r.x * r.y + r.z * sin) * v.x;
		result.y += (cos + (1-cos) * r.y * r.y) * v.y;
		result.y += ((1-cos) * r.y * r.z - r.x * sin) * v.z;

		result.z += ((1-cos) * r.y * r.z - r.y * sin) * v.x;
		result.z += ((1-cos) * r.y * r.z + r.x * sin) * v.y;
		result.z += (cos + (1-cos) * r.z * r.z) * v.z;
		*/
		return result;
	}
}
