# Supplementary material for: A high-level 3D visualization API for Java and ImageJ
Source: BMC Bioinformatics. 2010 May 21;11:274. doi: 10.1186/1471-2105-11-274 (PMC2896381; doi:10.1186/1471-2105-11-274)
Supplement: Additional file 4 — Software. The JAR archive, containing both binary classes and the Java source code of our software. To install the software, this file must be copied into ImageJ's plugins directory. [file 1471-2105-11-274-S4.ZIP › ij3d/UniverseListener.java]

package ij3d;

import javax.media.j3d.View;

public interface UniverseListener {

	public void transformationStarted(View view);
	public void transformationUpdated(View view);
	public void transformationFinished(View view);

	public void contentAdded(Content c);
	public void contentRemoved(Content c);
	public void contentChanged(Content c);
	public void contentSelected(Content c);
	public void canvasResized();
	public void universeClosed();
}
