# Supplementary material for: A high-level 3D visualization API for Java and ImageJ
Source: BMC Bioinformatics. 2010 May 21;11:274. doi: 10.1186/1471-2105-11-274 (PMC2896381; doi:10.1186/1471-2105-11-274)
Supplement: Additional file 4 — Software. The JAR archive, containing both binary classes and the Java source code of our software. To install the software, this file must be copied into ImageJ's plugins directory. [file 1471-2105-11-274-S4.ZIP › ij3d/UniverseSettings.java]

package ij3d;

import ij.gui.GenericDialog;
import java.io.File;
import java.io.FileInputStream;
import java.io.FileOutputStream;
import java.util.Properties;
import javax.media.j3d.View;
import javax.vecmath.Color3f;
import javax.vecmath.Point3d;

public class UniverseSettings {

	public static final File propsfile = new File(
		System.getProperty("user.home"), ".ImageJ_3D_Viewer.props");

	public static final int PERSPECTIVE = View.PERSPECTIVE_PROJECTION;
	public static final int PARALLEL  = View.PARALLEL_PROJECTION;

	public static int startupWidth                             = 512;
	public static int startupHeight                            = 512;
	public static int projection                               = PERSPECTIVE;
	public static boolean showGlobalCoordinateSystem           = false;
	public static boolean showLocalCoordinateSystemsByDefault  = false;
	public static boolean showScalebar                         = false;
	public static Color3f defaultBackground                    = new Color3f();

	public static void save() {
		Properties properties = new Properties();
		properties.put("Startup_Width", str(startupWidth));
		properties.put("Startup_Height", str(startupHeight));
		properties.put("Projection", str(projection));
		properties.put("Show_Global_Coordinate_System", str(showGlobalCoordinateSystem));
		properties.put("Show_Local_Coordinate_System_When_Adding_Content", str(showLocalCoordinateSystemsByDefault));
		properties.put("Show_Scalebar", str(showScalebar));
		properties.put("Background", str(defaultBackground));
		try {
			properties.store(new FileOutputStream(propsfile), "ImageJ 3D Viewer properties");
		} catch(Exception e) {
			System.err.println(e.getMessage());
		}
	}

	public static void load() {
		try {
			Properties properties = new Properties();
			properties.load(new FileInputStream(propsfile));
			startupWidth = integer(properties.getProperty("Startup_Width", str(startupWidth)));
			startupHeight = integer(properties.getProperty("Startup_Height", str(startupHeight)));
			projection = integer(properties.getProperty("Projection", str(projection)));
			showGlobalCoordinateSystem = bool(properties.getProperty("Show_Global_Coordinate_System", str(showGlobalCoordinateSystem)));
			showLocalCoordinateSystemsByDefault = bool(properties.getProperty("Show_Local_Coordinate_System_When_Adding_Content", str(showLocalCoordinateSystemsByDefault)));
			showScalebar = bool(properties.getProperty("Show_Scalebar", str(showScalebar)));
			defaultBackground = col(properties.getProperty("Background", str(defaultBackground)));
		} catch(Exception e) {
			System.err.println(e.getMessage());
		}
	}

	public static void initFromDialog(Image3DUniverse univ) {
		GenericDialog gd = new GenericDialog(
				"View Preferences", univ.getWindow());
		gd.addMessage("The following options are startup options\n" +
				"They are not applied, unless you activate\n" +
				"'Apply changes now' below.");

		gd.addNumericField("Width", startupWidth, 0);
		gd.addNumericField("Height", startupHeight, 0);

		String[] choice = new String[] {"PARALLEL", "PERSPECTIVE"};
		int v1[] = new int[] {PARALLEL, PERSPECTIVE};
		String def = projection == v1[0] ? choice[0] : choice[1];
		gd.addChoice("Projection", choice, def);

		gd.addCheckbox("Show global coordinate system", showGlobalCoordinateSystem);
		gd.addCheckbox("Use current color as default backround", false);
		gd.addCheckbox("Show scalebar", showScalebar);
		gd.addCheckbox("Apply changes now", true);


		gd.addMessage("The following options are applied immediately:");

		gd.addCheckbox("Show local coordinate system by default", showLocalCoordinateSystemsByDefault);

		gd.showDialog();
		if(gd.wasCanceled())
			return;

		startupWidth = (int)gd.getNextNumber();
		startupHeight = (int)gd.getNextNumber();
		projection = v1[gd.getNextChoiceIndex()];
		showGlobalCoordinateSystem = gd.getNextBoolean();
		if(gd.getNextBoolean() && univ != null)
			((ImageCanvas3D)univ.getCanvas()).getBG().getColor(defaultBackground);
		showScalebar = gd.getNextBoolean();
		boolean apply = gd.getNextBoolean();
		
		showLocalCoordinateSystemsByDefault = gd.getNextBoolean();

		save();
		if(apply)
			apply(univ);
	}

	public static void apply(Image3DUniverse univ) {
		if(univ == null)
			return;

		univ.setSize(startupWidth, startupHeight);
		univ.getViewer().getView().setProjectionPolicy(projection);
		univ.showAttribute(Image3DUniverse.ATTRIBUTE_COORD_SYSTEM, showGlobalCoordinateSystem);
		univ.showAttribute(Image3DUniverse.ATTRIBUTE_SCALEBAR, showScalebar);
	}

	private static final String str(int i) {
		return Integer.toString(i);
	}

	private static final String str(boolean b) {
		return Boolean.toString(b);
	}

	private static final String str(Color3f c) {
		return "[" + c.x + "," + c.y + "," + c.z + "]";
	}

	private static final Color3f col(String s) {
		s = s.substring(1, s.length()-1);
		String[] tmp = s.split(",");
		return new Color3f(Float.parseFloat(tmp[0]),
			Float.parseFloat(tmp[1]),
			Float.parseFloat(tmp[2]));
	}

	private static final boolean bool(String s) {
		return Boolean.parseBoolean(s);
	}

	private static final int integer(String s) {
		return Integer.parseInt(s);
	}
}
