# Supplementary material for: A high-level 3D visualization API for Java and ImageJ
Source: BMC Bioinformatics. 2010 May 21;11:274. doi: 10.1186/1471-2105-11-274 (PMC2896381; doi:10.1186/1471-2105-11-274)
Supplement: Additional file 4 — Software. The JAR archive, containing both binary classes and the Java source code of our software. To install the software, this file must be copied into ImageJ's plugins directory. [file 1471-2105-11-274-S4.ZIP › ij3d/Vector3.java]

/* -*- mode: java; c-basic-offset: 8; indent-tabs-mode: t; tab-width: 8 -*- */

/* This is a cut-down version of the TrakEM2 VectorString3D class. */

/**

TrakEM2 plugin for ImageJ(C).
Copyright (C) 2005, 2006 Albert Cardona and Rodney Douglas.

This program is free software; you can redistribute it and/or
modify it under the terms of the GNU General Public License
as published by the Free Software Foundation (http://www.gnu.org/licenses/gpl.txt )

This program is distributed in the hope that it will be useful,
but WITHOUT ANY WARRANTY; without even the implied warranty of
MERCHANTABILITY or FITNESS FOR A PARTICULAR PURPOSE.  See the
GNU General Public License for more details.

You should have received a copy of the GNU General Public License
along with this program; if not, write to the Free Software
Foundation, Inc., 59 Temple Place - Suite 330, Boston, MA  02111-1307, USA.

You may contact Albert Cardona at acardona at ini.phys.ethz.ch
Institute of Neuroinformatics, University of Zurich / ETH, Switzerland.
**/

package ij3d;

import java.util.List;
import java.util.ArrayList;

import javax.vecmath.Point3f;

import Jama.Matrix;

import ij.IJ;

// A mini version of Vector3 taken from ini.trakem2.utils.Vector3
class Vector3 {
	double x, y, z;
	public Vector3() {
		this(0,0,0);
	}
	public double length() {
		return Math.sqrt(x*x + y*y + z*z);
	}
	public Vector3(double x, double y, double z) {
		this.x = x; this.y = y; this.z = z;
	}
	public Vector3 normalize(Vector3 r) {
		if (r == null) r = new Vector3();
		double vlen = length();
		if (vlen != 0.0) {
			return r.set(x/vlen, y/vlen, z/vlen);
		}
		return null;
	}
	public Vector3 scale(double s, Vector3 r) {
		if (r == null) r = new Vector3();
		return r.set(s*x, s*y, s*z);
	}
	public Vector3 set(double x, double y, double z) {
		this.x = x;
		this.y = y;
		this.z = z;
		return this;
	}
}
