# Supplementary material for: A high-level 3D visualization API for Java and ImageJ
Source: BMC Bioinformatics. 2010 May 21;11:274. doi: 10.1186/1471-2105-11-274 (PMC2896381; doi:10.1186/1471-2105-11-274)
Supplement: Additional file 4 — Software. The JAR archive, containing both binary classes and the Java source code of our software. To install the software, this file must be copied into ImageJ's plugins directory. [file 1471-2105-11-274-S4.ZIP › ij3d/ViewAdjuster.java]

package ij3d;

import javax.media.j3d.Transform3D;
import javax.media.j3d.Canvas3D;

import javax.vecmath.Vector3d;
import javax.vecmath.Point3d;

/*
 * The idea of the adjuster is to translate the eye such that all added points
 * are within the field of view.
 *
 * To this end, the field of view is modeled as an infinite pyramid with the
 * eye as tip and the four sides cutting through the borders of the window
 * (i.e. the canvas onto which everything is projected).
 *
 * The optimal such pyramid is the one which wraps all the points just so.  To
 * achieve this, the tip is set to the first point, and then the tip is only
 * translated when necessary, along the side of the pyramid that is _opposite_
 * of the point which is not yet inside, an the tip is only moved until the
 * closest side touches the point.
 *
 * The problem can be actually split into translations in the xz and the yz
 * plane, respectively, in which case we only have to take care of projections,
 * i.e. the points are still points, but the pyramid is actually a triangle.
 *
 * For simplicity, we just calculate the factor by which the tip would have
 * to move for _every_ side, and only move if that factor is positive.
 *
 * Example: assume that the projection P of a point into the xz plane is to
 * the right of the triangle (which is the projected pyramid) defined by the
 * eye (x, z), the distance (0, -e) of the eye to the canvas, and the canvas
 * width w.
 *
 * Then the eye has to be moved along the left side of the triangle to
 * (x', z') = (x, z) + m * (w/2, e) such that P lies on the new right side,
 * i.e. (P - (x', z')) is parallel to (-w/2, e), or in other words, the
 * scalar product between (P - (x', z')) and (e, w/2) is 0.
 *
 * It turns out that m = (P - (x, z)) (1 / w, -1 / 2e) fulfills that
 * requirement.
 *
 * If m <= 0, then the point P was not right of the triangle to begin with,
 * and no adjustment is necessary (actually, the eye must not be moved in
 * that case, because otherwise some other point would no longer be inside
 * the triangle afterwards, as the triangle was chosen such that it just so
 * fits the previous points).
 *
 * Substituting -w for w gives handles the case when the point was to the
 * left of the triangle.  Since the vectors for the right and left side have
 * the exact same length, we only need to consider only the larger m between
 * the right and left one.
 *
 * See HorizontalAdjuster for the implementation.
 */
public class ViewAdjuster {

	/** Fit the points horizontally */
	public static final int ADJUST_HORIZONTAL = 0;

	/** Fit the points vertically */
	public static final int ADJUST_VERTICAL   = 1;

	/** Fit the points both horizontally and vertically */
	public static final int ADJUST_BOTH       = 2;

	private Canvas3D canvas;
	private Image3DUniverse univ;

	private final Point3d eye = new Point3d();
	private final Point3d oldEye = new Point3d();

	private final Transform3D toCamera = new Transform3D();
	private final Transform3D toCameraInverse = new Transform3D();

	private boolean firstPoint = true;

	private double e = 1.0;
	private double w = 2 * Math.tan(Math.PI / 8);
	private double h = 2 * Math.tan(Math.PI / 8);

	private final Adjuster adjuster;

	private interface Adjuster {
		public void add(Point3d p);
	}

	/**
	 * Create a new ViewAdjuster.
	 * @param dir One of ADJUST_HEIGHT, ADJUST_WIDTH or ADJUST_BOTH.
	 *        The former adjusts the view so that the added
	 *        points fit in width, the latter so that they
	 *        fit in height in the canvas.
	 */
	public ViewAdjuster(Image3DUniverse univ, int dir) {
		this.univ = univ;
		this.canvas = univ.getCanvas();

		switch(dir) {
			case ADJUST_HORIZONTAL:
				adjuster = new HorizontalAdjuster();
				break;
			case ADJUST_VERTICAL:
				adjuster = new VerticalAdjuster();
				break;
			case ADJUST_BOTH:
				adjuster = new BothAdjuster();
				break;
			default:
				throw new IllegalArgumentException();
		}

		// get eye in image plate
		canvas.getCenterEyeInImagePlate(eye);
		// transform eye to vworld
		canvas.getImagePlateToVworld(toCamera);
		toCamera.transform(eye);
		// transform eye to camera
		univ.getVworldToCamera(toCamera);
		toCamera.transform(eye);

		// save the old eye pos
		oldEye.set(eye);

		Transform3D toIpInverse = new Transform3D();
		canvas.getImagePlateToVworld(toIpInverse);

		// get the upper left canvas corner in camera coordinates
		Point3d lu = new Point3d();
		canvas.getPixelLocationInImagePlate(0, 0, lu);
		toIpInverse.transform(lu);
		toCamera.transform(lu);

		// get the lower right canvas corner in camera coordinates
		Point3d rl = new Point3d();
		canvas.getPixelLocationInImagePlate(
			canvas.getWidth(), canvas.getHeight(), rl);
		toIpInverse.transform(rl);
		toCamera.transform(rl);

		w = rl.x - lu.x;
		h = rl.y - lu.y;

		e = -rl.z;

		univ.getVworldToCameraInverse(toCameraInverse);
	}

	/**
	 * After all points/contents were added, apply() finally
	 * adjusts center and zoom transformations of the view.
	 */
	public void apply() {
		/* The camera to vworld transformation is given by
		 * C * T * R * Z, where
		 *
		 * C: center transformation
		 * T: user defined translation
		 * R: rotation
		 * Z: zoom translation
		 *
		 * the calculated eye coordinate can be thought of as
		 * an additional transformation A, so that we have
		 * C * T * R * Z * A.
		 *
		 * A should be split into A_z, the z translation, which
		 * is incorporated into the Zoom translation Z, and
		 * A_xy, which should be incorporated into the center
		 * transformation C.
		 *
		 * C * T * R * A * Z_new = C_new * T * R * Z_new
		 *
		 * where Z_new = A_z * Z.
		 *
		 * C_new is then C * T * R * A_xy * R^-1 * T^-1
		 */
		Transform3D t3d = new Transform3D();
		Vector3d transl = new Vector3d();

		// adjust zoom
		univ.getZoomTG().getTransform(t3d);
		t3d.get(transl);
		transl.z += eye.z - oldEye.z;
		t3d.set(transl);
		univ.getZoomTG().setTransform(t3d);

		// adjust center
		Transform3D tmp = new Transform3D();
		univ.getCenterTG().getTransform(t3d);
		univ.getTranslateTG().getTransform(tmp);
		t3d.mul(tmp);
		univ.getRotationTG().getTransform(tmp);
		t3d.mul(tmp);
		transl.set(eye.x - oldEye.x, eye.y - oldEye.y, 0d);
		tmp.set(transl);
		t3d.mul(tmp);
		univ.getRotationTG().getTransform(tmp);
		t3d.mulInverse(tmp);
		univ.getTranslateTG().getTransform(tmp);
		t3d.mulInverse(tmp);
		univ.getCenterTG().setTransform(t3d);
	}

	/**
	 * Make sure that the average center of all contents is visible in
	 * the canvas.
	 */
	public void addCenterOf(Iterable<Content> contents) {
		Point3d center = new Point3d();
		Point3d tmp = new Point3d();
		int counter = 0;
		for (Content c : contents) {
			Transform3D localToVworld = new Transform3D();
			c.getContent().getLocalToVworld(localToVworld);
			c.getContent().getMin(tmp);
			center.add(tmp);
			c.getContent().getMax(tmp);
			center.add(tmp);
			counter += 2;
		}
		center.x /= counter;
		center.y /= counter;
		center.z /= counter;
		add(center);
	}

	/**
	 * Add another Content which should be completely visible
	 * in the canvas.
	 */
	public void add(Content c) {
		Transform3D localToVworld = new Transform3D();
		c.getContent().getLocalToVworld(localToVworld);

		Point3d min = new Point3d();
		c.getContent().getMin(min);

		Point3d max = new Point3d();
		c.getContent().getMax(max);

		Point3d tmp = new Point3d();

		// transform each of the 8 corners to vworld
		// coordinates and feed it to add(Point3d).
		add(localToVworld, new Point3d(min.x, min.y, min.z));
		add(localToVworld, new Point3d(max.x, min.y, min.z));
		add(localToVworld, new Point3d(min.x, max.y, min.z));
		add(localToVworld, new Point3d(max.x, max.y, min.z));
		add(localToVworld, new Point3d(min.x, min.y, max.z));
		add(localToVworld, new Point3d(max.x, min.y, max.z));
		add(localToVworld, new Point3d(min.x, max.y, max.z));
		add(localToVworld, new Point3d(max.x, max.y, max.z));
	}

	/**
	 * Add another point which should be visible in the canvas;
	 * the point is expected to be in local coordinates, with
	 * the given local-to-vworld transformation.
	 */
	public void add(Transform3D localToVworld, Point3d local) {
		localToVworld.transform(local);
		add(local);
	}

	/**
	 * Add another point which should be visible in the canvas;
	 * the point is expected to be in vworld coordinates.
	 */
	public void add(Point3d p) {
		adjuster.add(p);
	}

	private final class BothAdjuster implements Adjuster {
		private Adjuster hAdj, vAdj;

		public BothAdjuster() {
			hAdj = new HorizontalAdjuster();
			vAdj = new VerticalAdjuster();
		}

		public void add(Point3d point) {
			Point3d p = new Point3d(point);
			toCamera.transform(p);

			if(firstPoint) {
				eye.set(p.x, p.y, p.z);
				firstPoint = false;
				return;
			}
			vAdj.add(point);
			hAdj.add(point);
		}
	}

	private final class HorizontalAdjuster implements Adjuster {

		public void add(Point3d point) {
			Point3d p = new Point3d(point);
			toCamera.transform(p);

			if(firstPoint) {
				eye.set(p.x, eye.y, p.z);
				firstPoint = false;
				return;
			}

			double s1 = (p.x - eye.x) / w;
			double s2 = (eye.z - p.z) / (2 * e);

			double m1 = s1 - s2;
			double m2 = -s1 - s2;

			if(m1 > m2) {
				if(m1 > 0) {
					eye.x += m1 * w / 2;
					eye.z += m1 * e;
				}
			} else {
				if(m2 > 0) {
					eye.x -= m2 * w / 2;
					eye.z += m2 * e;
				}
			}
		}
	}

	private final class VerticalAdjuster implements Adjuster {
		public void add(Point3d point) {
			Point3d p = new Point3d(point);
			toCamera.transform(p);

			if(firstPoint) {
				eye.set(eye.x, p.y, p.z);
				firstPoint = false;
				return;
			}

			double s1 = (p.y - eye.y) / h;
			double s2 = (eye.z - p.z) / (2 * e);

			double m1 = s1 - s2;
			double m2 = -s1 - s2;

			if(m1 > m2) {
				if(m1 > 0) {
					eye.y += m1 * h / 2;
					eye.z += m1 * e;
				}
			} else {
				if(m2 > 0) {
					eye.y -= m2 * h / 2;
					eye.z += m2 * e;
				}
			}
		}
	}
}
