# Supplementary material for: A high-level 3D visualization API for Java and ImageJ
Source: BMC Bioinformatics. 2010 May 21;11:274. doi: 10.1186/1471-2105-11-274 (PMC2896381; doi:10.1186/1471-2105-11-274)
Supplement: Additional file 4 — Software. The JAR archive, containing both binary classes and the Java source code of our software. To install the software, this file must be copied into ImageJ's plugins directory. [file 1471-2105-11-274-S4.ZIP › ij3d/behaviors/BehaviorCallback.java]

package ij3d.behaviors;

import javax.media.j3d.Transform3D;

/**
 * @author Benjamin Schmid
 */
public interface BehaviorCallback {

	public static final int ROTATE = 0;
	public static final int TRANSLATE = 0;

	/**
	 * Called when the transformation of a Content or the view
	 * has changed.
	 * @param type
	 * @param t
	 */
	public void transformChanged(int type, Transform3D t);

}
