# Supplementary material for: A high-level 3D visualization API for Java and ImageJ
Source: BMC Bioinformatics. 2010 May 21;11:274. doi: 10.1186/1471-2105-11-274 (PMC2896381; doi:10.1186/1471-2105-11-274)
Supplement: Additional file 4 — Software. The JAR archive, containing both binary classes and the Java source code of our software. To install the software, this file must be copied into ImageJ's plugins directory. [file 1471-2105-11-274-S4.ZIP › ij3d/behaviors/InteractiveViewPlatformTransformer.java]

package ij3d.behaviors;

import ij3d.DefaultUniverse;
import ij3d.Image3DUniverse;
import ij3d.UniverseSettings;
import java.awt.event.MouseEvent;
import java.awt.event.MouseWheelEvent;

/**
 * This class extends ViewPlatformTransformer, to transform mouse events into
 * real world transformations.
 * 
 * @author Benjamin Schmid
 */
public class InteractiveViewPlatformTransformer extends ViewPlatformTransformer {

	private static final double ONE_RAD = 2 * Math.PI / 360;
	private int xLast, yLast;

	/**
	 * Initializes a new InteractiveViewPlatformTransformer.
	 * @param univ
	 * @param callback
	 */
	public InteractiveViewPlatformTransformer(DefaultUniverse univ, BehaviorCallback callback) {
		super(univ, callback);
	}

	/**
	 * This method should be called when a new transformation is started
	 * (i.e. when the mouse is pressed before dragging in order to rotate
	 * or translate).
	 * @param e
	 */
	public void init(MouseEvent e) {
		this.xLast = e.getX();
		this.yLast = e.getY();
	}

	/**
	 * This method should be called during the mouse is dragged, if
	 * the mouse event should result in a translation.
	 * @param e
	 */
	public void translate(MouseEvent e) {
		int dx = xLast - e.getX();
		int dy = yLast - e.getY();
		translateXY(-dx, dy);
		xLast = e.getX();
		yLast = e.getY();
	}

	/**
	 * This method should be called during the mouse is dragged, if
	 * the mouse event should result in a rotation.
	 * @param e
	 */
	public void rotate(MouseEvent e) {
		int dx = xLast - e.getX();
		int dy = yLast - e.getY();
		rotateXY(dy * ONE_RAD, dx * ONE_RAD);
		xLast = e.getX();
		yLast = e.getY();
	}

	/**
	 * This method should be called, if the specified MouseEvent should
	 * affect zooming based on wheel movement.
	 * @param e
	 */
	public void wheel_zoom(MouseEvent e) {
		MouseWheelEvent we = (MouseWheelEvent)e;
		int units = 0;
		if(we.getScrollType() == MouseWheelEvent.WHEEL_UNIT_SCROLL)
			units = we.getUnitsToScroll();
		zoom(units);
	}

	/**
	 * This method should be called, if the specified MouseEvent should
	 * affect zooming based on vertical mouse dragging.
	 * @param e
	 */
	public void zoom(MouseEvent e) {
		int y = e.getY();
		int dy = y - yLast;
		zoom(dy);
		xLast = e.getX();
		yLast = y;
	}
}
