# Supplementary material for: A high-level 3D visualization API for Java and ImageJ
Source: BMC Bioinformatics. 2010 May 21;11:274. doi: 10.1186/1471-2105-11-274 (PMC2896381; doi:10.1186/1471-2105-11-274)
Supplement: Additional file 4 — Software. The JAR archive, containing both binary classes and the Java source code of our software. To install the software, this file must be copied into ImageJ's plugins directory. [file 1471-2105-11-274-S4.ZIP › ij3d/behaviors/TaskBehavior.java]

package ij3d.behaviors;

import ij3d.*;

import javax.media.j3d.*;
import javax.vecmath.*;

import java.util.Enumeration;

public class TaskBehavior extends Behavior {

	public static final int TRIGGER_ID = 2;

	private WakeupOnBehaviorPost postCrit;
	private Thread task;

	public TaskBehavior() {
		postCrit = new WakeupOnBehaviorPost(null, TRIGGER_ID);
	}

	public void setTask(Thread task) {
		this.task = task;
	}

	public void initialize() {
		wakeupOn(postCrit);
	}

	public void processStimulus(Enumeration criteria) {
		while(criteria.hasMoreElements()) {
			if(task != null) {
				// call run instead of start
				task.run();
				wakeupOn(postCrit);
				task = null;
			}
		}
	}
}
