# Supplementary material for: A high-level 3D visualization API for Java and ImageJ
Source: BMC Bioinformatics. 2010 May 21;11:274. doi: 10.1186/1471-2105-11-274 (PMC2896381; doi:10.1186/1471-2105-11-274)
Supplement: Additional file 4 — Software. The JAR archive, containing both binary classes and the Java source code of our software. To install the software, this file must be copied into ImageJ's plugins directory. [file 1471-2105-11-274-S4.ZIP › ij3d/examples/Display_4D.java]

package ij3d.examples;

import view4d.Viewer4D;
import view4d.Viewer4DController;

import ij.plugin.PlugIn;
import ij.ImagePlus;
import ij.IJ;

import ij3d.Content;
import ij3d.Image3DUniverse;

public class Display_4D implements PlugIn {

	  public static void main(String[] args) {
		    new ij.ImageJ();
		    IJ.runPlugIn("ij3d.examples.Display_4D", "");
	  }

	  public void run(String arg) {

		    // Open a hyperstack
		    String path = "/home/bene/PhD/brains/hyperstack.tif";
		    ImagePlus imp = IJ.openImage(path);

		    // Create a universe and show it
		    Image3DUniverse univ = new Image3DUniverse();
		    univ.show();

		    // Create a new Viewer4D object
		    Viewer4D v4d = new Viewer4D(univ);

		    // Load the images of the hyperstack
		    ImagePlus[] images = v4d.getImages(imp);
		    imp = null; // save memory
		    v4d.load(images, 0, 2, Content.VOLUME);

		    // Animate
		    v4d.play();

		    // View a control window, which lets the start/stop animation
		    // and go to particular time points.
		    new Viewer4DController(v4d);

		    // wait a bit
		    IJ.wait(5000);

		    // Stop animation
		    v4d.pause();

		    // Stop 4D viewer and remove Contents
		    v4d.releaseContents();
	  }
}
