# Supplementary material for: A high-level 3D visualization API for Java and ImageJ
Source: BMC Bioinformatics. 2010 May 21;11:274. doi: 10.1186/1471-2105-11-274 (PMC2896381; doi:10.1186/1471-2105-11-274)
Supplement: Additional file 4 — Software. The JAR archive, containing both binary classes and the Java source code of our software. To install the software, this file must be copied into ImageJ's plugins directory. [file 1471-2105-11-274-S4.ZIP › ij3d/pointlist/PointListPanel.java]

package ij3d.pointlist;

import ij.gui.GenericDialog;

import vib.BenesNamedPoint;
import vib.PointList;

import java.awt.Component;
import java.text.DecimalFormat;
import java.awt.Container;
import java.awt.Font;
import java.awt.Color;
import java.awt.GridBagConstraints;
import java.awt.GridBagLayout;
import java.awt.Label;
import java.awt.MenuItem;
import java.awt.Panel;
import java.awt.PopupMenu;
import java.awt.event.ActionEvent;
import java.awt.event.ActionListener;
import java.awt.event.MouseAdapter;
import java.awt.event.MouseEvent;

/**
 * This class is a Panel showing a PointList as a list, which allows to
 * modify the point list: Adding, deleting points, moving them up and
 * down, etc.
 * @author Benjamin Schmid
 *
 */
public class PointListPanel extends Panel
		implements ActionListener, PointList.PointListListener {

	/** A reference to the actual PointList */
	private PointList points;

	/** The constraints used by the layout */
	private GridBagConstraints c;

	/** The popup menu */
	private final PopupMenu popup = createPopup();

	/** The point under the cursor when opening the popup menu */
	private BenesNamedPoint current;

	/** The format for pretty printing points */
	private DecimalFormat df = new DecimalFormat("00.000");

	/** The header of the list */
	private String header;

	/**
	 * Constructs a new panel showing a list of the specified PointList points
	 * with the specified header.
	 * @param header
	 * @param points
	 */
	public PointListPanel(String header, PointList points) {

		super();
		this.header = header;
		this.add(popup);
		this.points = points;
		points.addPointListListener(this);

		setLayout(new GridBagLayout());
		setBackground(Color.WHITE);
		c = new GridBagConstraints();

		recreatePointsPanel();
	}

	/**
	 * Set the PointList which should be displayed by this PointListPanel
	 */
	public void setPointList(PointList pl) {
		this.points.removePointListListener(this);
		this.points = pl;
		this.points.addPointListListener(this);
		recreatePointsPanel();
	}

	/**
	 * Helper method to create the popup menu.
	 */
	private PopupMenu createPopup(){
		PopupMenu popup = new PopupMenu();
		MenuItem mi = new MenuItem("Up");
		mi.addActionListener(this);
		popup.add(mi);
		mi = new MenuItem("Down");
		mi.addActionListener(this);
		popup.add(mi);
		mi = new MenuItem("Rename");
		mi.addActionListener(this);
		popup.add(mi);
		mi = new MenuItem("Remove");
		mi.addActionListener(this);
		popup.add(mi);
		return popup;
	}

	/**
	 * Method to re-create the panel, e.g. after the ordering in the
	 * underlying PointList has changed.
	 */
	private void recreatePointsPanel() {
		removeAll();
		c = new GridBagConstraints();
		addHeader();
		int i = 0;
		if(points.size() == 0)
			addEmptyRow();
		for (BenesNamedPoint p : points)
			addRow(p, i++);
		layoutWindow();
	}

	/**
	 * Helper method to add the header of the PointList as a Label to the
	 * panel.
	 */
	private void addHeader() {
		Label l = new Label(header);
		l.setFont(new Font("Verdana", Font.BOLD, 12));
		c.gridy = 0;
		c.gridwidth = 2;
		c.gridx = 0;
		add(l, c);
		c.gridwidth = 1;
	}

	/**
	 * Helper method to add an empty row in the list. Used if the underlying
	 * PointList is empty.
	 */
	private void addEmptyRow() {
		Label l = new Label("     No points set       ");
		c.gridx = 0;
		c.gridy = GridBagConstraints.RELATIVE;
		c.anchor = GridBagConstraints.LINE_START;
		add(l, c);
	}

	private Color grey = Color.LIGHT_GRAY;

	/**
	 * Helper method to add one row in the list with the specified point.
	 * @param p
	 * @param row
	 */
	private void addRow(final BenesNamedPoint p, int row){
		if(!p.isSet())
			return;
		c.gridx = 0;
		c.gridy = GridBagConstraints.RELATIVE;
		c.fill = GridBagConstraints.BOTH;
		c.anchor = GridBagConstraints.LINE_START;
		final Label label = new Label(p.getName() + "   ");
		label.setName(p.getName());
		label.setFont(new Font("Verdana", Font.BOLD, 12));
		label.setForeground(Color.BLUE);
		if(row % 2 == 0)
			label.setBackground(grey);
		label.addMouseListener(new MouseAdapter(){
			public void mousePressed(MouseEvent e){
				if(e.isPopupTrigger()){
					current = p;
					popup.show(label, e.getX(),e.getY());
				} else {
					points.highlight(p);
				}
			}
			public void mouseReleased(MouseEvent e){
				if(e.isPopupTrigger()){
					current = p;
					popup.show(label, e.getX(),e.getY());
				}
			}
		});
		add(label,c);

		c.anchor = GridBagConstraints.LINE_START;
		c.gridx = 1;
		c.fill = GridBagConstraints.BOTH;
		Label coordinateLabel = new Label(df.format(p.x) + "    " +
			df.format(p.y) + "    " + df.format(p.z));
		coordinateLabel.setFont(new Font("Verdana", Font.PLAIN, 12));
		if(row % 2 == 0)
			coordinateLabel.setBackground(grey);
		add(coordinateLabel,c);
	}

	/**
	 * Helper method to layout the window, after e.g. a point has been
	 * added.
	 */
	private void layoutWindow() {
		Container pa = getParent();
		while(pa != null && !(pa instanceof java.awt.Window)) {
			pa = pa.getParent();
		}
		if(pa != null)
			pa.validate();
	}

	/**
	 * Opens an input dialog to ask the user for a new name for the
	 * specified point
	 * @param p
	 */
	public void renamePoint(BenesNamedPoint p){
		GenericDialog gd = new GenericDialog("Rename point");
		gd.addStringField("New name ", p.getName());
		gd.showDialog();
		if(gd.wasCanceled())
			return;
		points.rename(p, gd.getNextString());
	}

	/**
	 * Handling the events coming from the popup menu.
	 */
	public void actionPerformed(ActionEvent e) {
		String command = e.getActionCommand();
		if (command.equals("Rename")){
			renamePoint(current);
		} else if (command.equals("Remove")){
			points.remove(current);
		} else if (command.equals("Up")) {
			points.up(current);
		} else if(command.equals("Down")) {
			points.down(current);
		}
	}

	/* ******************************************************************
	 * PointListListener interface
	 * ******************************************************************/

	/**
	 * @see PointList.PointListListener#added(BenesNamedPoint)
	 */
	public void added(BenesNamedPoint p) {
		int i = points.size();
		if(i == 1) {
			recreatePointsPanel();
		} else {
			addRow(p, points.size() - 1);
			layoutWindow();
		}
	}

	/**
	 * @see PointList.PointListListener#removed(BenesNamedPoint)
	 */
	public void removed(BenesNamedPoint p) {
		recreatePointsPanel();
	}

	/**
	 * @see PointList.PointListListener#renamed(BenesNamedPoint)
	 */
	public void renamed(BenesNamedPoint p) {
		recreatePointsPanel();
	}

	/**
	 * @see PointList.PointListListener#highlighted(BenesNamedPoint)
	 */
	public void highlighted(BenesNamedPoint p) {
	}

	/**
	 * @see PointList.PointListListener#reordered(BenesNamedPoint)
	 */
	public void reordered() {
		recreatePointsPanel();
	}

	/**
	 * @see PointList.PointListListener#moved(BenesNamedPoint)
	 */
	public void moved(BenesNamedPoint p) {
		Component[] c = getComponents();
		boolean found = false;
		for(int i = 0; i < c.length; i++) {
			if(c[i].getName().equals(p.getName()) && i<c.length-1) {
				Label coord = (Label)c[i+1];
				coord.setText(df.format(p.x) + "    " +
					df.format(p.y) + "    " +
					df.format(p.z));
				found = true;
			}
		}
		// if not successful, just update the whole panel
		if(!found)
			recreatePointsPanel();
	}
}
