# Supplementary material for: A high-level 3D visualization API for Java and ImageJ
Source: BMC Bioinformatics. 2010 May 21;11:274. doi: 10.1186/1471-2105-11-274 (PMC2896381; doi:10.1186/1471-2105-11-274)
Supplement: Additional file 4 — Software. The JAR archive, containing both binary classes and the Java source code of our software. To install the software, this file must be copied into ImageJ's plugins directory. [file 1471-2105-11-274-S4.ZIP › ij3d/shapes/CoordinateSystem.java]

package ij3d.shapes;

import java.awt.Font;

import javax.vecmath.Point3f;
import javax.vecmath.Color3f;
import javax.vecmath.Vector3f;
import javax.media.j3d.LineArray;
import javax.media.j3d.Geometry;
import javax.media.j3d.OrientedShape3D;
import javax.media.j3d.Shape3D;
import javax.media.j3d.BranchGroup;
import javax.media.j3d.Transform3D;
import javax.media.j3d.TransformGroup;
import javax.media.j3d.Text3D;
import javax.media.j3d.Font3D;
import javax.media.j3d.FontExtrusion;
import javax.media.j3d.Appearance;
import javax.media.j3d.Material;
import javax.media.j3d.PolygonAttributes;
import javax.media.j3d.ColoringAttributes;


public class CoordinateSystem extends BranchGroup {

	private float length;
	private Color3f color;
	
	public CoordinateSystem(float length, Color3f color) {
		this.length = length;
		this.color = color;
		setCapability(BranchGroup.ALLOW_DETACH);

		Shape3D lines = new Shape3D();
		lines.setGeometry(createGeometry());
		addChild(lines);
		
		// the appearance for all texts
		Appearance textAppear = new Appearance();
		ColoringAttributes textColor = new ColoringAttributes();
		textColor.setColor(color);
		textAppear.setColoringAttributes(textColor);
 
		PolygonAttributes pa = new PolygonAttributes();
		pa.setCullFace(PolygonAttributes.CULL_NONE);
		pa.setBackFaceNormalFlip(true);
		textAppear.setPolygonAttributes(pa);
 
		try {
			Transform3D translate = new Transform3D();

			translate.setTranslation(new Vector3f(length, -length/4, 0.0f));
			addText("x", translate, textAppear);
			translate.setTranslation(new Vector3f(-length/4, length, 0.0f));
			addText("y", translate, textAppear);
			translate.setTranslation(new Vector3f(-length/4, -length/4, length));
			addText("z", translate, textAppear);
		} catch (Exception e) {
// 			e.printStackTrace();
		}
	}

	public void addText(String s,Transform3D translate,Appearance textAppear) {

		// translation
		TransformGroup tg = new TransformGroup(translate);
		addChild(tg);
		// text
		Font3D font3D = new Font3D(new Font("Helvetica", Font.PLAIN, (int)length/3),
                                    new FontExtrusion());
		Text3D textGeom = new Text3D(font3D, s);
		textGeom.setAlignment(Text3D.ALIGN_CENTER);
		//Shape3D textShape = new Shape3D();
		// GJ: this allows slightly better alignment of text wrt viewer
        	OrientedShape3D textShape = new OrientedShape3D();
		textShape.setGeometry(textGeom);
		textShape.setAppearance(textAppear);
		// GJ: this allows slightly better alignment of text wrt viewer
		textShape.setAlignmentAxis( 0.0f, 1.0f, 0.0f);
		tg.addChild(textShape);
	}	

	public Geometry createGeometry() {
		Point3f origin = new Point3f();
		Point3f onX = new Point3f(length, 0, 0);
		Point3f onY = new Point3f(0, length, 0);
		Point3f onZ = new Point3f(0, 0, length);

		Point3f[] coords = {origin, onX, origin, onY, origin, onZ};
		int N = coords.length;
		
		Color3f colors[] = new Color3f[N];
		for(int i=0; i<N; i++){
			colors[i] = color;
		}
		
		LineArray ta = new LineArray (N, 
					LineArray.COORDINATES | 
					LineArray.COLOR_3);
		ta.setCoordinates(0, coords);
		ta.setColors(0, colors);
		// initialize the geometry info here
		
		return ta;
	}
}
