# Supplementary material for: A high-level 3D visualization API for Java and ImageJ
Source: BMC Bioinformatics. 2010 May 21;11:274. doi: 10.1186/1471-2105-11-274 (PMC2896381; doi:10.1186/1471-2105-11-274)
Supplement: Additional file 4 — Software. The JAR archive, containing both binary classes and the Java source code of our software. To install the software, this file must be copied into ImageJ's plugins directory. [file 1471-2105-11-274-S4.ZIP › voltex/Mask.java]

package voltex;

import javax.vecmath.Color4f;
import javax.vecmath.Point3i;
import javax.vecmath.Point3d;
import javax.vecmath.Point2d;

import javax.media.j3d.Canvas3D;
import javax.media.j3d.BranchGroup;
import javax.media.j3d.Transform3D;
import javax.media.j3d.TextureAttributes;

import ij.gui.GenericDialog;
import ij.gui.Roi;
import ij.ImagePlus;
import ij.IJ;

import java.util.Vector;

import java.awt.event.ItemEvent;
import java.awt.event.ItemListener;
import java.awt.event.AdjustmentEvent;
import java.awt.event.AdjustmentListener;

import java.awt.Scrollbar;
import java.awt.Choice;
import java.awt.Label;
import java.awt.Font;
import java.awt.Color;
import java.awt.Polygon;

public class Mask extends VoltexVolume {

	private VoltexVolume image;
	private BranchGroup node;

	public enum BlendMethod {
		REPLACE(TextureAttributes.COMBINE_REPLACE, "C = C0"),
		MODULATE(TextureAttributes.COMBINE_MODULATE, "C = C0 C1"),
		ADD(TextureAttributes.COMBINE_ADD, "C = C0 + C1"),
		ADD_SIGNED(TextureAttributes.COMBINE_ADD_SIGNED,
				"C = C0 + C1 - 0.5"),
		SUBTRACT(TextureAttributes.COMBINE_SUBTRACT, "C = C0 - C1"),
		INTERPOLATE(TextureAttributes.COMBINE_INTERPOLATE,
				"C0 C2 + C1 (1 - C2)");

		private int value;
		private String desc;

		BlendMethod(int v, String d) {
			this.value = v;
			this.desc = d;
		}

		public String fullString() {
			return name() + ": " + desc;
		}
	}

	public enum BlendSource {
		TEXTURE(TextureAttributes.COMBINE_PREVIOUS_TEXTURE_UNIT_STATE),
		MASK(TextureAttributes.COMBINE_TEXTURE_COLOR),
		COLOR(TextureAttributes.COMBINE_CONSTANT_COLOR);

		private int value;

		BlendSource(int v) {
			this.value = v;
		}
	}

	/** texture attributes for the mask */
	private TextureAttributes maskAttr;

	/** default color blend method */
	private BlendMethod colorMethod = BlendMethod.MODULATE;

	/** default alpha blend method */
	private BlendMethod alphaMethod = BlendMethod.REPLACE;

	/** default color sources; array of length 3 */
	private BlendSource[] colorSource = new BlendSource[] {
		BlendSource.TEXTURE, BlendSource.MASK, BlendSource.COLOR };

	/** default alpha sources; array of length 3 */
	private BlendSource[] alphaSource = new BlendSource[] {
		BlendSource.TEXTURE, BlendSource.MASK, BlendSource.COLOR };
	
	/** default blend color */
	private Color4f blendColor = new Color4f(0, 0, 0, 0);


	public static final int BG = 50;

	public Mask(VoltexVolume image, BranchGroup node) {
		super(createMaskImage(image));
		this.image = image;
		this.node = node;
		initTextureAttributes();
	}

	private static ImagePlus createMaskImage(VoltexVolume image) {
		ImagePlus maskI = IJ.createImage(
				"Mask", "8-bit white",
				image.xDim,
				image.yDim,
				image.zDim);
		maskI.setCalibration(image.imp.getCalibration().copy());
		return maskI;
	}

	public TextureAttributes getMaskAttributes() {
		return maskAttr;
	}

	public void subtractInverse(Canvas3D canvas, Roi roi) {
		Polygon p = roi.getPolygon();

		Transform3D volToIP = new Transform3D();
		volumeToImagePlate(canvas, volToIP);

		Point2d onCanvas = new Point2d();
		Point3i pos = new Point3i(0, 0, 0);
		for(int z = 0; z < zDim; z++) {
			for(int y = 0; y < yDim; y++) {
				for(int x = 0; x < xDim; x++) {
					volumePointInCanvas(canvas, volToIP,
							x, y, z, onCanvas);
					if(!p.contains(onCanvas.x, onCanvas.y)){
						setNoCheckNoUpdate(x, y, z, BG);
					}
				}
			}
			IJ.showStatus("Filling...");
			IJ.showProgress(z, zDim);
		}
		updateData();
	}

	public void subtract(Canvas3D canvas, Roi roi) {}

	public ImagePlus getMask() {
		return imp;
	}

	public void cropToMask() {
	}

	public void upateMask() {
	}

	/* ***************************************************************
	 * Blending stuff
	 * **************************************************************/
	public void setBlendColor(Color4f col) {
		blendColor.set(col);
		maskAttr.setTextureBlendColor(blendColor);
	}

	public void setColorSource(int index, BlendSource c) {
		colorSource[index] = c;
		maskAttr.setCombineRgbSource(index, colorSource[index].value);
	}

	public BlendSource getColorSource(int index) {
		return colorSource[index];
	}

	public void setColorMethod(BlendMethod m) {
		colorMethod = m;
		maskAttr.setCombineRgbMode(colorMethod.value);
	}

	public BlendMethod getColorMethod() {
		return colorMethod;
	}

	public void setAlphaSource(int index, BlendSource c) {
		alphaSource[index] = c;
		maskAttr.setCombineAlphaSource(index, alphaSource[index].value);
	}

	public BlendSource getAlphaSource(int index) {
		return alphaSource[index];
	}

	public void setAlphaMethod(BlendMethod m) {
		alphaMethod = m;
		maskAttr.setCombineAlphaMode(alphaMethod.value);
	}

	public BlendMethod getAlphaMethod() {
		return alphaMethod;
	}

	public void interactivelyChangeBlending() {
		String[] methods = new String[BlendMethod.values().length];
		int i = 0;
		for(BlendMethod bm : BlendMethod.values())
			methods[i++] = bm.fullString();

		String[] sources = new String[BlendSource.values().length];
		i = 0;
		for(BlendSource bs : BlendSource.values())
			sources[i++] = bs.name();

		GenericDialog gd = new GenericDialog("Blending");


		gd.setInsets(5, 0, 0);
		gd.addMessage("RGB blending parameters:");
		Label l = (Label)gd.getMessage();
		l.setFont(new Font("Helvetica", Font.BOLD, 12));
		l.setForeground(Color.BLUE);
		gd.addChoice("Color blend method", methods,
				methods[colorMethod.ordinal()]);
		gd.addChoice("C1", sources, sources[colorSource[0].ordinal()]);
		gd.addChoice("C2", sources, sources[colorSource[1].ordinal()]);
		gd.addChoice("C3", sources, sources[colorSource[2].ordinal()]);


		gd.setInsets(5, 0, 0);
		gd.addMessage("Alpha blending parameters:");
		l = (Label)gd.getMessage();
		l.setFont(new Font("Helvetica", Font.BOLD, 12));
		l.setForeground(Color.BLUE);
		gd.addChoice("Alpha blend method", methods,
				methods[alphaMethod.ordinal()]);
		gd.addChoice("A1", sources, sources[alphaSource[0].ordinal()]);
		gd.addChoice("A2", sources, sources[alphaSource[1].ordinal()]);
		gd.addChoice("A3", sources, sources[alphaSource[2].ordinal()]);


		gd.setInsets(5, 0, 0);
		gd.addMessage("COLOR values:");
		l = (Label)gd.getMessage();
		l.setFont(new Font("Helvetica", Font.BOLD, 12));
		l.setForeground(Color.BLUE);
		gd.addSlider("Red", 0.0, 255.0, 255 * blendColor.x);
		gd.addSlider("Green", 0.0, 255.0, 255 * blendColor.y);
		gd.addSlider("Blue", 0.0, 255.0, 255 * blendColor.z);
		gd.addSlider("Alpha", 0.0, 255.0, 255 * blendColor.w);

// 		Vector choices = gd.getChoices();
// 		for(i = 0; i < choices.size(); i++) {
// 			((Choice)choices.get(i)).addItemListener(new ItemListener() {
// 				public void itemStateChanged(ItemEvent e) {
// 					updateMaskAttributes();
// 				}
// 			});
// 		}

		Vector choices = gd.getChoices();
		// color
		final Choice c1 = (Choice)choices.get(0);
		c1.addItemListener(new ItemListener() {
			public void itemStateChanged(ItemEvent e) {
				setColorMethod(BlendMethod.values()[c1.getSelectedIndex()]);
			}
		});

		final Choice c2 = (Choice)choices.get(1);
		c2.addItemListener(new ItemListener() {
			public void itemStateChanged(ItemEvent e) {
				setColorSource(0, BlendSource.values()[c2.getSelectedIndex()]);
			}
		});

		final Choice c3 = (Choice)choices.get(2);
		c3.addItemListener(new ItemListener() {
			public void itemStateChanged(ItemEvent e) {
				setColorSource(1, BlendSource.values()[c3.getSelectedIndex()]);
			}
		});

		final Choice c4 = (Choice)choices.get(3);
		c4.addItemListener(new ItemListener() {
			public void itemStateChanged(ItemEvent e) {
				setColorSource(2, BlendSource.values()[c4.getSelectedIndex()]);
			}
		});

		// alpha
		final Choice c5 = (Choice)choices.get(4);
		c5.addItemListener(new ItemListener() {
			public void itemStateChanged(ItemEvent e) {
				setAlphaMethod(BlendMethod.values()[c5.getSelectedIndex()]);
			}
		});

		final Choice c6 = (Choice)choices.get(5);
		c6.addItemListener(new ItemListener() {
			public void itemStateChanged(ItemEvent e) {
				setAlphaSource(0, BlendSource.values()[c6.getSelectedIndex()]);
			}
		});

		final Choice c7 = (Choice)choices.get(6);
		c7.addItemListener(new ItemListener() {
			public void itemStateChanged(ItemEvent e) {
				setAlphaSource(1, BlendSource.values()[c7.getSelectedIndex()]);
			}
		});

		final Choice c8 = (Choice)choices.get(7);
		c8.addItemListener(new ItemListener() {
			public void itemStateChanged(ItemEvent e) {
				setAlphaSource(2, BlendSource.values()[c8.getSelectedIndex()]);
			}
		});

		// blend color
		Vector sliders = gd.getSliders();
		final Scrollbar s1 = (Scrollbar)sliders.get(0);
		s1.addAdjustmentListener(new AdjustmentListener() {
			public void adjustmentValueChanged(AdjustmentEvent e) {
				blendColor.x = s1.getValue() / 255f;
				maskAttr.setTextureBlendColor(blendColor);
			}
		});

		final Scrollbar s2 = (Scrollbar)sliders.get(1);
		s2.addAdjustmentListener(new AdjustmentListener() {
			public void adjustmentValueChanged(AdjustmentEvent e) {
				blendColor.y = s2.getValue() / 255f;
				maskAttr.setTextureBlendColor(blendColor);
			}
		});

		final Scrollbar s3 = (Scrollbar)sliders.get(2);
		s3.addAdjustmentListener(new AdjustmentListener() {
			public void adjustmentValueChanged(AdjustmentEvent e) {
				blendColor.z = s3.getValue() / 255f;
				maskAttr.setTextureBlendColor(blendColor);
			}
		});

		final Scrollbar s4 = (Scrollbar)sliders.get(3);
		s4.addAdjustmentListener(new AdjustmentListener() {
			public void adjustmentValueChanged(AdjustmentEvent e) {
				blendColor.w = s4.getValue() / 255f;
				maskAttr.setTextureBlendColor(blendColor);
			}
		});

		gd.setModal(false);
		gd.showDialog();

// 		if(gd.wasCanceled())
// 			return;
// 
// 		colorMethod = BlendMethod.values()[gd.getNextChoiceIndex()];
// 		colorSource[0] = BlendSource.values()[gd.getNextChoiceIndex()];
// 		colorSource[1] = BlendSource.values()[gd.getNextChoiceIndex()];
// 		colorSource[2] = BlendSource.values()[gd.getNextChoiceIndex()];
// 
// 		alphaMethod = BlendMethod.values()[gd.getNextChoiceIndex()];
// 		alphaSource[0] = BlendSource.values()[gd.getNextChoiceIndex()];
// 		alphaSource[1] = BlendSource.values()[gd.getNextChoiceIndex()];
// 		alphaSource[2] = BlendSource.values()[gd.getNextChoiceIndex()];
// 
// 		blendColor.set((float)gd.getNextNumber() / 255f, // red
// 			(float)gd.getNextNumber() / 255f, // green
// 			(float)gd.getNextNumber() / 255f, // blue
// 			(float)gd.getNextNumber() / 255f); // alpha
// 
// 
// 		updateMaskAttributes();
	}

	public void updateMaskAttributes() {
		/* For the RGB components:
		 * C' = C0 * C1, where C0 is the color of the prev unit state
		 *               and C1 is the texture color
		 */
		maskAttr.setCombineRgbMode(colorMethod.value);
		maskAttr.setCombineRgbSource(0, colorSource[0].value);
		maskAttr.setCombineRgbSource(1, colorSource[1].value);
		maskAttr.setCombineRgbSource(2, colorSource[2].value);

		/* For the alpha component:
		 * Use alpha from the prev. texture unit state.
		 * C' = C0, where C0 is the color or the prev. unit state.
		 */
		maskAttr.setCombineAlphaMode(alphaMethod.value);
		maskAttr.setCombineAlphaSource(0, alphaSource[0].value);
		maskAttr.setCombineAlphaSource(1, alphaSource[1].value);
		maskAttr.setCombineAlphaSource(2, alphaSource[2].value);

		maskAttr.setTextureBlendColor(blendColor);
	}

	/* ***************************************************************
	 * Private helpher functions.
	 * **************************************************************/
	private Point3d locInImagePlate = new Point3d();
	private void volumePointInCanvas(Canvas3D canvas,
		Transform3D volToIP, int x, int y, int z, Point2d out) {
		
		locInImagePlate.set(x * pw, y * ph, z * pd);
		volToIP.transform(locInImagePlate);
		canvas.getPixelLocationFromImagePlate(locInImagePlate, out);
	}

	private void volumeToImagePlate(Canvas3D canvas, Transform3D volToIP) {
		canvas.getImagePlateToVworld(volToIP);
		volToIP.invert();

		Transform3D toVWorld = new Transform3D();
		node.getLocalToVworld(toVWorld);
		volToIP.mul(toVWorld);
	}

	private void initTextureAttributes() {
		this.maskAttr = new TextureAttributes();
		maskAttr.setCapability(TextureAttributes.ALLOW_BLEND_COLOR_WRITE);
		maskAttr.setCapability(TextureAttributes.ALLOW_COMBINE_WRITE);
		maskAttr.setTextureMode(TextureAttributes.COMBINE);
		maskAttr.setPerspectiveCorrectionMode(TextureAttributes.NICEST);

		updateMaskAttributes();
	}
}
