# Supplementary material for: A high-level 3D visualization API for Java and ImageJ
Source: BMC Bioinformatics. 2010 May 21;11:274. doi: 10.1186/1471-2105-11-274 (PMC2896381; doi:10.1186/1471-2105-11-274)
Supplement: Additional file 4 — Software. The JAR archive, containing both binary classes and the Java source code of our software. To install the software, this file must be copied into ImageJ's plugins directory. [file 1471-2105-11-274-S4.ZIP › voltex/VolumeRenderer.java]

package voltex;

import ij.IJ;
import ij.ImagePlus;
import ij3d.AxisConstants;

import javax.media.j3d.TextureUnitState;
import javax.media.j3d.Appearance;
import javax.media.j3d.BranchGroup;
import javax.media.j3d.Canvas3D;
import javax.media.j3d.GeometryArray;
import javax.media.j3d.Group;
import javax.media.j3d.Node;
import javax.media.j3d.OrderedGroup;
import javax.media.j3d.Shape3D;
import javax.media.j3d.Switch;
import javax.media.j3d.Transform3D;
import javax.media.j3d.View;
import javax.vecmath.Color3f;
import javax.vecmath.Point3d;
import javax.vecmath.Vector3d;

/**
 * This class is the main class for creating a volume rendering. It consists
 * of a root branch group, which holds a Switch of OrderedGroups.
 * Each OrderedGroup holds the shapes for one direction. One shape
 * consists of a rectangular geometry on which a texture from the given
 * image data is mapped.
 * 
 * @author Benjamin Schmid
 */
public class VolumeRenderer implements AxisConstants {

	/** The image data which is rendered by this VolumeRenderer */
	protected final VoltexVolume volume;

	/** The root BranchGroup whose subtree contains the volume rendering */
	protected final BranchGroup root;

	/** The AppearanceCreator, which creates the textures. */
	protected final AppearanceCreator appCreator;
	/** The GeometryCreator, which creates the corresponding geomentries. */
	protected final GeometryCreator geomCreator;

	/** A Switch, which holds 6 OrderedGroups, one for each direction */
	protected final Switch axisSwitch;
	/** The index in the switch, given the direction */
	protected final int[][] axisIndex = new int[3][2];

	/** The current axis of view */
	private int curAxis = Z_AXIS;
	/** The current direction of view */
	private int curDir = FRONT;

	/**
	 * Constructor.
	 * Initializes this VolumeRenderer with the given image, color,
	 * transparency and channels.
	 * This does not yet start the rendering. To do so, fullReload()
	 * needs to be called.
	 *
	 * @param img the image stack to be rendered.
	 * @param color the color in which this rendering should be displayed
	 * @param tr the transparency value for this volume rendering
	 * @param channels the rgb channels which should be used. This must be
	 * a boolean[] array of length three, one for red, green and blue
	 * respectively.
	 */
	public VolumeRenderer(ImagePlus img, Color3f color,
					float tr, boolean[] channels) {

		this.volume = new VoltexVolume(img);
		volume.setChannels(channels);
		appCreator = new AppearanceCreator(volume, color, tr);
		geomCreator = new GeometryCreator(volume);

		axisIndex[X_AXIS][FRONT] = 0;
		axisIndex[X_AXIS][BACK]  = 1;
		axisIndex[Y_AXIS][FRONT] = 2;
		axisIndex[Y_AXIS][BACK]  = 3;
		axisIndex[Z_AXIS][FRONT] = 4;
		axisIndex[Z_AXIS][BACK]  = 5;

		axisSwitch = new Switch();
		axisSwitch.setCapability(Switch.ALLOW_SWITCH_READ);
		axisSwitch.setCapability(Switch.ALLOW_SWITCH_WRITE);
		axisSwitch.setCapability(Group.ALLOW_CHILDREN_READ);
		axisSwitch.setCapability(Group.ALLOW_CHILDREN_WRITE);
		for(int i = 0; i < 6; i++)
			axisSwitch.addChild(getOrderedGroup());

		root = new BranchGroup();
		root.addChild(axisSwitch);
		root.setCapability(BranchGroup.ALLOW_DETACH);
		root.setCapability(BranchGroup.ALLOW_LOCAL_TO_VWORLD_READ);
	}

	/**
	 * Returns the root BranchGroup below which the whole volume
	 * rendering is organized.
	 * @return
	 */
	public BranchGroup getVolumeNode() {
		return root;
	}

	/**
	 * Returns the image data of this rendering.
	 * @return
	 */
	public VoltexVolume getVolume() {
		return volume;
	}

	/**
	 * Get the Appearance object for the Shape3D of the specified
	 * axis; Note that both front and back shapes share the same
	 * Appearance.
	 */
	public Appearance getAppearance(int axis, int index) {
		Group frontGroup = (Group)axisSwitch.
			getChild(axisIndex[axis][FRONT]);
		return ((Shape3D)((Group)frontGroup.
			getChild(index)).getChild(0)).getAppearance();
	}

	/**
	 * Create a mask to this volume.
	 */
	public Mask createMask() {
		Mask mask = new Mask(volume, root);

		Group frontGroup = null;
		Group backGroup = null;

		int[] size = new int[] {volume.xDim, volume.yDim, volume.zDim};

		for(int axis = 0; axis < 3; axis++) {
			for(int i = 0; i < size[axis]; i++) {
				Appearance app = getAppearance(axis, i);
				app.setTextureUnitState(1, new TextureUnitState(
					appCreator.getTexture(axis, i, mask),
					mask.getMaskAttributes(),
					appCreator.getTg(axis)));
			}
		}
		return mask;
	}

	/**
	 * Call this method when the direction of view changed.
	 */
	private Vector3d eyeVec = new Vector3d();
	public void eyePtChanged(View view) {
		Point3d eyePt = getViewPosInLocal(view, root);
		if (eyePt != null) {
			Point3d  volRefPt = volume.volRefPt;
			eyeVec.sub(eyePt, volRefPt);

			// select the axis with the greatest magnitude
			int axis = X_AXIS;
			double value = eyeVec.x;
			double max = Math.abs(eyeVec.x);
			if (Math.abs(eyeVec.y) > max) {
				axis = Y_AXIS;
				value = eyeVec.y;
				max = Math.abs(eyeVec.y);
			}
			if (Math.abs(eyeVec.z) > max) {
				axis = Z_AXIS;
				value = eyeVec.z;
				max = Math.abs(eyeVec.z);
			}

			// select the direction based on the sign of the magnitude
			int dir = value > 0.0 ? FRONT : BACK;

			if ((axis != curAxis) || (dir != curDir)) {
				curAxis = axis;
				curDir = dir;
				axisSwitch.setWhichChild(
						axisIndex[curAxis][curDir]);
			}
		}
	}

	/**
	 * Fully removes all the data and reloads all the textures.
	 */
	public void fullReload() {
		for(int i = 0; i < axisSwitch.numChildren(); i++) {
			((Group)axisSwitch.getChild(i)).removeAllChildren();
		}
		loadAxis(Z_AXIS);
		loadAxis(Y_AXIS);
		loadAxis(X_AXIS);
		axisSwitch.setWhichChild(axisIndex[curAxis][curDir]);
	}

	/**
	 * Set the threshold. Pixel value below the threshold are not rendered.
	 * @param threshold
	 */
	public void setThreshold(int threshold) {
		float value = threshold/255f;
		value = Math.min(1f, value);
		value = Math.max(0.1f, value);
		appCreator.setThreshold(value);
	}

	/**
	 * Set the transparency for this rendering
	 * @param transparency
	 */
	public void setTransparency(float transparency) {
		appCreator.setTransparency(transparency);
	}

	/**
	 * Set the displayed color channels for this volume rendering. This
	 * affects only RGB images. A boolean[] array is required of length
	 * 3, one value for red, green and blue.
	 * @param channels
	 */
	public void setChannels(boolean[] channels) {
		if(volume.setChannels(channels))
			fullReload();
	}

	/**
	 * Set the color for this volume rendering
	 * @param color
	 */
	public void setColor(Color3f color) {
		if(volume.setAverage(color != null))
			fullReload();
		Color3f c = color != null ? color : new Color3f(1f, 1f, 1f);
		appCreator.setColor(c);
	}

	/**
	 * Load a specific axis (both front and back direction)
	 * This method is protected, so that it can eventually be overridden
	 * by subclasses like Orthoslice.
	 * 
	 * @param axis
	 */
	protected void loadAxis(int axis) {
		int rSize = 0;		// number of tex maps to create
		Group frontGroup = null;
		Group backGroup = null;

		frontGroup = (Group)axisSwitch.getChild(axisIndex[axis][FRONT]);
		backGroup  = (Group)axisSwitch.getChild(axisIndex[axis][BACK]);
		String m = "Loading ";

		switch (axis) {
			case Z_AXIS: rSize = volume.zDim; m += "x axis"; break;
			case Y_AXIS: rSize = volume.yDim; m += "y axis"; break;
			case X_AXIS: rSize = volume.xDim; m += "z axis"; break;
		}
		IJ.showStatus(m);

		for (int i=0; i < rSize; i++) {
			IJ.showProgress(i+1, rSize);
			loadAxis(axis, i, frontGroup, backGroup);
		}
	}

	/**
	 * Load a specific slice of the specified axis (both front and back 
	 * direction) and adds it to the specified Groups.
	 * This method is protected, so that it can eventually be overridden
	 * by subclasses like Orthoslice.
	 * 
	 * @param axis
	 * @param index
	 * @param front
	 * @param back
	 */
	protected void loadAxis(int axis, int index, Group front, Group back) {

		GeometryArray quadArray = geomCreator.getQuad(axis, index);
		Appearance a = appCreator.getAppearance(axis, index);

		Shape3D frontShape = new Shape3D(quadArray, a);
		frontShape.setCapability(Shape3D.ALLOW_APPEARANCE_READ);

		BranchGroup frontShapeGroup = new BranchGroup();
		frontShapeGroup.setCapability(BranchGroup.ALLOW_DETACH);
		frontShapeGroup.setCapability(BranchGroup.ALLOW_CHILDREN_READ);
		frontShapeGroup.addChild(frontShape);
		front.addChild(frontShapeGroup);

		Shape3D backShape = new Shape3D(quadArray, a);
		backShape.setCapability(Shape3D.ALLOW_APPEARANCE_READ);

		BranchGroup backShapeGroup = new BranchGroup();
		backShapeGroup.setCapability(BranchGroup.ALLOW_DETACH);
		backShapeGroup.setCapability(BranchGroup.ALLOW_CHILDREN_READ);
		backShapeGroup.addChild(backShape);
		back.insertChild(backShapeGroup, 0);
	} 

	private static Transform3D parentInv = new Transform3D();
	private static Point3d viewPosition = new Point3d();
	private static Transform3D t = new Transform3D();

	/** 
	 * return the eye's position in <node>'s coordinate space
	 */
	private static Point3d getViewPosInLocal(View view, Node node) {
		if (node == null )
			return null;
		if (!node.isLive()) 
			return null;
		//  get viewplatforms's location in virutal world
		Canvas3D canvas = (Canvas3D)view.getCanvas3D(0);
		canvas.getCenterEyeInImagePlate(viewPosition);
		canvas.getImagePlateToVworld(t);
		t.transform(viewPosition);

		// get parent transform
		node.getLocalToVworld(parentInv);
		parentInv.invert();

		// transform the eye position into the parent's coordinate system
		parentInv.transform(viewPosition);

		return viewPosition;
	}

	private Group getOrderedGroup() {
		OrderedGroup og = new OrderedGroup();
		og.setCapability(Group.ALLOW_CHILDREN_READ);
		og.setCapability(Group.ALLOW_CHILDREN_WRITE);
		og.setCapability(Group.ALLOW_CHILDREN_EXTEND);
		return og;
	}

}
