# Supplementary material for: A high-level 3D visualization API for Java and ImageJ
Source: BMC Bioinformatics. 2010 May 21;11:274. doi: 10.1186/1471-2105-11-274 (PMC2896381; doi:10.1186/1471-2105-11-274)
Supplement: Additional file 4 — Software. The JAR archive, containing both binary classes and the Java source code of our software. To install the software, this file must be copied into ImageJ's plugins directory. [file 1471-2105-11-274-S4.ZIP › customnode/CustomQuadMesh.java]

package customnode;

import java.util.List;
import java.util.Arrays;

import javax.media.j3d.Geometry;
import javax.media.j3d.GeometryArray;
import javax.media.j3d.QuadArray;
import javax.vecmath.Color3f;
import javax.vecmath.Point3f;

import com.sun.j3d.utils.geometry.GeometryInfo;
import com.sun.j3d.utils.geometry.NormalGenerator;
import com.sun.j3d.utils.geometry.Stripifier;

public class CustomQuadMesh extends CustomTriangleMesh {

	public CustomQuadMesh(List<Point3f> mesh) {
		super(mesh);
	}

	public CustomQuadMesh(List<Point3f> mesh, Color3f color, float trans) {
		super(mesh, color, trans);
	}

	public void addQuads(Point3f[] v) {
		if(v.length % 4 != 0)
			throw new IllegalArgumentException(
				"Number must be a multiple of 4");
		addVertices(v);
	}

	private Point3f[] fourPoints = new Point3f[4];
	public void addQuad(Point3f p1, Point3f p2, Point3f p3, Point3f p4) {
		fourPoints[0] = p1;
		fourPoints[1] = p2;
		fourPoints[2] = p3;
		fourPoints[3] = p4;
		addVertices(fourPoints);
	}

	@Override
	protected GeometryArray createGeometry() {
		if(mesh == null || mesh.size() < 4)
			return null;
		List<Point3f> tri = mesh;
		int nValid = tri.size();
		int nAll = 2 * nValid;

		Point3f[] coords = new Point3f[nValid];
		tri.toArray(coords);

		Color3f colors[] = new Color3f[nValid];
		Arrays.fill(colors, color);

		GeometryArray ta = new QuadArray(nAll,
						QuadArray.COORDINATES |
						QuadArray.COLOR_3 |
						QuadArray.NORMALS);

		ta.setCoordinates(0, coords);
		ta.setColors(0, colors);

		GeometryInfo gi = new GeometryInfo(ta);
		// generate normals
		NormalGenerator ng = new NormalGenerator();
		ng.generateNormals(gi);

		GeometryArray result = gi.getGeometryArray();
		result.setValidVertexCount(nValid);

		result.setCapability(GeometryArray.ALLOW_NORMAL_WRITE);
		result.setCapability(GeometryArray.ALLOW_COLOR_WRITE);
		result.setCapability(GeometryArray.ALLOW_COORDINATE_WRITE);
		result.setCapability(GeometryArray.ALLOW_COUNT_WRITE);
		result.setCapability(GeometryArray.ALLOW_COUNT_READ);
		result.setCapability(GeometryArray.ALLOW_FORMAT_READ);
		result.setCapability(GeometryArray.ALLOW_INTERSECT);

		return result;
	}
}
