# Supplementary material for: A high-level 3D visualization API for Java and ImageJ
Source: BMC Bioinformatics. 2010 May 21;11:274. doi: 10.1186/1471-2105-11-274 (PMC2896381; doi:10.1186/1471-2105-11-274)
Supplement: Additional file 4 — Software. The JAR archive, containing both binary classes and the Java source code of our software. To install the software, this file must be copied into ImageJ's plugins directory. [file 1471-2105-11-274-S4.ZIP › customnode/MeshLoader.java]

package customnode;

import java.util.Map;

public class MeshLoader {

	public static Map<String, CustomMesh> load(String file) {
		if(file.endsWith(".obj"))
			return loadWavefront(file);
		if(file.endsWith(".dxf"))
			return loadDXF(file);
		return null;
	}

	public static Map<String, CustomMesh> loadWavefront(String file) {
		try {
			return WavefrontLoader.load(file);
		} catch(Exception e) {
			e.printStackTrace();
		}
		return null;
	}

	public static Map<String, CustomMesh> loadDXF(String file) {
		throw new RuntimeException("Operation not yet implemented");
	}
}
