# Supplementary material for: A high-level 3D visualization API for Java and ImageJ
Source: BMC Bioinformatics. 2010 May 21;11:274. doi: 10.1186/1471-2105-11-274 (PMC2896381; doi:10.1186/1471-2105-11-274)
Supplement: Additional file 4 — Software. The JAR archive, containing both binary classes and the Java source code of our software. To install the software, this file must be copied into ImageJ's plugins directory. [file 1471-2105-11-274-S4.ZIP › customnode/MeshMaker.java]

/* -*- mode: java; c-basic-offset: 8; indent-tabs-mode: t; tab-width: 8 -*- */

/**
 * Example plugin on how to add spheres and tubes to the 3D Viewer.
 * Albert Cardona 2008-12-09
 * Released under the General Public License, latest version.
 */

package customnode;

import ij.IJ;
import ij.WindowManager;
import ij.plugin.PlugIn;
import javax.vecmath.Color3f;
import javax.vecmath.Point3f;
import javax.media.j3d.Transform3D;
import java.util.List;
import java.util.ArrayList;
import java.awt.Color;
import ij3d.Image3DUniverse;
import ij3d.ImageWindow3D;
import ij3d.Pipe;

public class MeshMaker {

	public static void main(String[] args) {
		ij.ImageJ ij = new ij.ImageJ();
		IJ.runPlugIn("ij3d.Mesh_Maker", "");
		Image3DUniverse univ =  (Image3DUniverse) ((ImageWindow3D)WindowManager
					.getCurrentWindow()).getUniverse();
		System.out.println("bla");
	}

	static public List createSphere(final double x, final double y, final double z, final double r) {
		return createSphere(x, y, z, r, 12, 12);
	}

	static public List createSphere(final double x, final double y, final double z,
			                final double r, final int meridians, final int parallels) {
		final double[][][] globe = generateGlobe(meridians, parallels);
		// Scale by radius 'r', and traslate to x,y,z
		for (int j=0; j<globe.length; j++) {
			for (int k=0; k<globe[0].length; k++) {
				globe[j][k][0] = globe[j][k][0] * r + x;
				globe[j][k][1] = globe[j][k][1] * r + y;
				globe[j][k][2] = globe[j][k][2] * r + z;
			}
		}
		// create triangular faces and add them to the list
		final ArrayList list = new ArrayList();
		for (int j=0; j<globe.length-1; j++) { // the parallels
			for (int k=0; k<globe[0].length -1; k++) { // meridian points
				if(j != globe.length-2) {
					// half quadrant (a triangle)
					list.add(new Point3f((float)globe[j+1][k+1][0], (float)globe[j+1][k+1][1], (float)globe[j+1][k+1][2]));
					list.add(new Point3f((float)globe[j][k][0], (float)globe[j][k][1], (float)globe[j][k][2]));
					list.add(new Point3f((float)globe[j+1][k][0], (float)globe[j+1][k][1], (float)globe[j+1][k][2]));
				}
				if(j != 0) {
					// the other half quadrant
					list.add(new Point3f((float)globe[j][k][0], (float)globe[j][k][1], (float)globe[j][k][2]));
					list.add(new Point3f((float)globe[j+1][k+1][0], (float)globe[j+1][k+1][1], (float)globe[j+1][k+1][2]));
					list.add(new Point3f((float)globe[j][k+1][0], (float)globe[j][k+1][1], (float)globe[j][k+1][2]));
				}
			}
		}
		return list;
	}

	/** Generate a globe of radius 1.0 that can be used for any Ball. First dimension is Z, then comes a double array x,y. Minimal accepted meridians and parallels is 3.*/
	static public double[][][] generateGlobe(int meridians, int parallels) {
		if (meridians < 3) meridians = 3;
		if (parallels < 3) parallels = 3;
		/* to do: 2 loops:
		-first loop makes horizontal circle using meridian points.
		-second loop scales it appropiately and makes parallels.
		Both loops are common for all balls and so should be done just once.
		Then this globe can be properly translocated and resized for each ball.
		*/
		// a circle of radius 1
		double angle_increase = 2*Math.PI / meridians;
		double temp_angle = 0;
		final double[][] xy_points = new double[meridians+1][2];    //plus 1 to repeat last point
		xy_points[0][0] = 1;     // first point
		xy_points[0][1] = 0;
		for (int m=1; m<meridians; m++) {
			temp_angle = angle_increase*m;
			xy_points[m][0] = Math.cos(temp_angle);
			xy_points[m][1] = Math.sin(temp_angle);
		}
		xy_points[xy_points.length-1][0] = 1; // last point
		xy_points[xy_points.length-1][1] = 0;

		// Build parallels from circle
		angle_increase = Math.PI / parallels;   // = 180 / parallels in radians
		final double angle90 = Math.toRadians(90);
		final double[][][] xyz = new double[parallels+1][xy_points.length][3];
		for (int p=1; p<xyz.length-1; p++) {
			double radius = Math.sin(angle_increase*p);
			double Z = Math.cos(angle_increase*p);
			for (int mm=0; mm<xyz[0].length-1; mm++) {
				//scaling circle to apropiate radius, and positioning the Z
				xyz[p][mm][0] = xy_points[mm][0] * radius;
				xyz[p][mm][1] = xy_points[mm][1] * radius;
				xyz[p][mm][2] = Z;
			}
			xyz[p][xyz[0].length-1][0] = xyz[p][0][0];  //last one equals first one
			xyz[p][xyz[0].length-1][1] = xyz[p][0][1];
			xyz[p][xyz[0].length-1][2] = xyz[p][0][2];
		}

		// south and north poles
		for (int ns=0; ns<xyz[0].length; ns++) {
			xyz[0][ns][0] = 0;	//south pole
			xyz[0][ns][1] = 0;
			xyz[0][ns][2] = 1;
			xyz[xyz.length-1][ns][0] = 0;    //north pole
			xyz[xyz.length-1][ns][1] = 0;
			xyz[xyz.length-1][ns][2] = -1;
		}

		return xyz;
	}

	static public List createTube(final double[] x, final double[] y, final double[] z,
			              final double[] r, final int parallels, final boolean do_resample) {
		return Pipe.generateTriangles(Pipe.makeTube(x, y, z, r, 1, parallels, do_resample), 1);
	}

	static public List createDisc(double x, double y, double z,
				      double nx, double ny, double nz,
				      double radius,
				      int edgePoints ) {
		double ax, ay, az;

		if( Math.abs(nx) >= Math.abs(ny) ) {
			double scale = 1 / Math.sqrt( nx*nx + nz*nz  );
			ax = -nz * scale;
			ay = 0;
			az = nx * scale;
		} else {
			double scale = 1 / Math.sqrt( ny*ny + nz*nz  );
			ax = 0;
			ay = nz * scale;
			az = - ny * scale;
		}

		/* Now to find the other vector in that plane, do the
		 * cross product of (ax,ay,az) with (nx,ny,nz) */

		double bx = (ay * nz - az * ny);
		double by = (az * nx - ax * nz);
		double bz = (ax * ny - ay * nx);
		double bScale = 1 / Math.sqrt( bx*bx + by*by + bz*bz );
		bx *= bScale;
		by *= bScale;
		bz *= bScale;

		double [] circleX = new double[edgePoints+1];
		double [] circleY = new double[edgePoints+1];
		double [] circleZ = new double[edgePoints+1];

		for( int i = 0; i < edgePoints + 1; ++i ) {
			double angle = (i * 2 * Math.PI) / edgePoints;
			double c = Math.cos(angle);
			double s = Math.sin(angle);
			circleX[i] = x + radius * c * ax + radius * s * bx;
			circleY[i] = y + radius * c * ay + radius * s * by;
			circleZ[i] = z + radius * c * az + radius * s * bz;
		}
		final ArrayList list = new ArrayList();
		Point3f centre = new Point3f( (float)x, (float)y, (float)z );
		for( int i = 0; i < edgePoints; ++i ) {
			Point3f t2 = new Point3f( (float)circleX[i], (float)circleY[i], (float)circleZ[i] );
			Point3f t3 = new Point3f( (float)circleX[i+1], (float)circleY[i+1], (float)circleZ[i+1] );
			list.add( centre );
			list.add( t2 );
			list.add( t3 );
			list.add( centre );
			list.add( t3 );
			list.add( t2 );
		}
		return list;
	}
}
