# Supplementary material for: A high-level 3D visualization API for Java and ImageJ
Source: BMC Bioinformatics. 2010 May 21;11:274. doi: 10.1186/1471-2105-11-274 (PMC2896381; doi:10.1186/1471-2105-11-274)
Supplement: Additional file 4 — Software. The JAR archive, containing both binary classes and the Java source code of our software. To install the software, this file must be copied into ImageJ's plugins directory. [file 1471-2105-11-274-S4.ZIP › customnode/Mesh_Maker.java]

/* -*- mode: java; c-basic-offset: 8; indent-tabs-mode: t; tab-width: 8 -*- */

/**
 * Example plugin on how to add spheres and tubes to the 3D Viewer.
 * Albert Cardona 2008-12-09
 * Released under the General Public License, latest version.
 */

package customnode;

import ij.IJ;
import ij.WindowManager;
import ij.plugin.PlugIn;
import javax.vecmath.Color3f;
import javax.vecmath.Point3f;
import javax.media.j3d.Transform3D;
import java.util.List;
import java.util.ArrayList;
import java.awt.Color;
import ij3d.Image3DUniverse;
import ij3d.Content;

public class Mesh_Maker extends MeshMaker implements PlugIn {

	public void run(String arg) {
		Image3DUniverse univ = new Image3DUniverse(512, 512);
		univ.show();

		// define two spheres: an X,Y,Z point with a radius
		double x1 = 10,
		       y1 = 100,
		       z1 = 150,
		       r1 = 20;
		Color3f color1 = new Color3f(Color.pink);

		double x2 = 50,
		       y2 = 200,
		       z2 = 40,
		       r2 = 35;
		Color3f color2 = new Color3f(Color.white);

		// define a tube as a polyline in space
		double[] px = new double[]{100, 230, 320, 400};
		double[] py = new double[]{100, 120, 230, 400};
		double[] pz = new double[]{100, 200, 300, 400};
		double[] pr = new double[]{ 10,  15,  40,  110};
		Color3f colort = new Color3f(Color.yellow);

		//define a second tube as a curving spiral in space
		double[] px2 = new double[200];
		double[] py2 = new double[200];
		double[] pz2 = new double[200];
		double[] pr2 = new double[200];
		Color3f color_t2 = new Color3f(Color.magenta);
		for (int i=0; i<px2.length; i++) {
			double angle = Math.toRadians(10 * i);
			double radius = 50 + i*5;
			px2[i] = Math.cos(angle) * radius;
			py2[i] = Math.sin(angle) * radius;
			pz2[i] = i * 5;
			pr2[i] = 10;
		}

		// Add both spheres and the tubes
		//     Last parameter is the resampling (1 means no resampling)

		Content sph1 = univ.addMesh(createSphere(x1, y1, z1, r1, 12, 12), color1, "Sphere 1", 1);
		Content sph2 = univ.addMesh(createSphere(x2, y2, z2, r2, 12, 12), color2, "Sphere 2", 1);
		Content tube1 = univ.addMesh(createTube(px, py, pz, pr, 12, false), colort, "Tube", 1);
		Content tube2 = univ.addMesh(createTube(px2, py2, pz2, pr2, 12, false), color_t2, "Tube spiral", 1);
		Content disc1 = univ.addMesh(createDisc(100,100,50,3,3,3,50,12), new Color3f(Color.blue), "Disc 1", 1);

		// Extra:
		// Now modify some attributes:

		// Lock the transformation of the spiral:
		// so it can't be rotated relative to its center when selected
		// Try it: when selecting the spiral and rotating it with the mouse,
		// the whole view will rotate, not the spiral relative to itself.
		tube2.toggleLock();

		// Change the transparency of the first tube
		tube1.setTransparency(0.5f); // from 0 (opaque) to 1 (fully transparent)

		disc1.setTransparency(0.3f);

		// Move the small sphere in x,y,z to a new location
		sph1.applyTransform(new Transform3D(new double[]{1, 0, 0,  50,
			                                         0, 1, 0, 100,
			                                         0, 0, 1, -50,
			                                         0, 0, 0,   1 }));
	}
}
