# Supplementary material for: A high-level 3D visualization API for Java and ImageJ
Source: BMC Bioinformatics. 2010 May 21;11:274. doi: 10.1186/1471-2105-11-274 (PMC2896381; doi:10.1186/1471-2105-11-274)
Supplement: Additional file 4 — Software. The JAR archive, containing both binary classes and the Java source code of our software. To install the software, this file must be copied into ImageJ's plugins directory. [file 1471-2105-11-274-S4.ZIP › octree/OctreeDialog.java]

package octree;

import ij.IJ;
import ij.gui.GenericDialog;
import ij.io.DirectoryChooser;
import ij.io.OpenDialog;
import java.awt.Button;
import java.awt.FlowLayout;
import java.awt.Panel;
import java.awt.TextField;
import java.awt.event.ActionEvent;
import java.awt.event.ActionListener;
import java.io.File;

public class OctreeDialog {

	private String imagePath;
	private String imageDir;
	private String name;

	private boolean dirEmpty = false;

	private boolean canceled = false;

	public void showDialog() {
		GenericDialog gd = new GenericDialog("Add large volume");

		gd.addStringField("Name:", "", 10);

		gd.addMessage("Please specify the path to the image which you\n" +
				"want to display.\n" +
				"If you specify a directory with precomputed data\n" +
				"below, you can leave this field empty");
		Panel p = new Panel(new FlowLayout());
		final TextField imagePathTF = new TextField(30);
		p.add(imagePathTF);
		Button b = new Button("...");
		b.addActionListener(new ActionListener() {
			public void actionPerformed(ActionEvent e) {
				OpenDialog od = new OpenDialog("Image path", null);
				String dir = od.getDirectory();
				String file = od.getFileName();
				if(dir != null && file != null) {
					File f = new File(od.getDirectory(), od.getFileName());
					imagePathTF.setText(f.getAbsolutePath());
				}
			}
		});
		p.add(b);
		gd.addPanel(p);


		gd.addMessage("For displaying large volumes, much data has to be\n" +
				"precomputed. Please specify an empty directory where\n" +
				"this data can be stored. If data for this image was\n" +
				"precomputed before, please specify the directory\n" +
				"containing it here.");
		p = new Panel(new FlowLayout());
		final TextField imageDirTF = new TextField(30);
		p.add(imageDirTF);
		b = new Button("...");
		b.addActionListener(new ActionListener() {
			public void actionPerformed(ActionEvent e) {
				DirectoryChooser dc = new DirectoryChooser("Data directory");
				String dir = dc.getDirectory();
				if(dir != null)
					imageDirTF.setText(dir);
			}
		});
		p.add(b);
		gd.addPanel(p);
		gd.showDialog();

		if(gd.wasCanceled()) {
			canceled = true;
			return;
		}

		this.name = gd.getNextString();
		this.imagePath = imagePathTF.getText();
		this.imageDir = imageDirTF.getText();
	}

	public boolean checkUserInput() {
		// TODO check name
		if(canceled)
			return false;

		File f = new File(imageDir);
		if(!f.exists() && !f.mkdir()) {
			IJ.error(imageDir + " does not exist and can't be created.");
			return false;
		}
		if(!f.isDirectory()) {
			IJ.error(imageDir + " is not a directory.");
			return false;
		}
		dirEmpty = f.list().length == 0;

		f = new File(imagePath);
		if(!f.exists() && dirEmpty) {
			IJ.error("Found an empty directory and " + imagePath + " does not exist");
			return false;
		}
		if(!f.isFile() && dirEmpty) {
			IJ.error("Found an empty directory and " + imagePath + " is not a valid file.");
			return false;
		}
		return true;
	}

	public boolean shouldCreateData() {
		return dirEmpty;
	}

	public String getImagePath() {
		return imagePath;
	}

	public String getImageDir() {
		return imageDir;
	}

	public String getName() {
		return name;
	}
}
