# Supplementary material for: A high-level 3D visualization API for Java and ImageJ
Source: BMC Bioinformatics. 2010 May 21;11:274. doi: 10.1186/1471-2105-11-274 (PMC2896381; doi:10.1186/1471-2105-11-274)
Supplement: Additional file 4 — Software. The JAR archive, containing both binary classes and the Java source code of our software. To install the software, this file must be copied into ImageJ's plugins directory. [file 1471-2105-11-274-S4.ZIP › octree/Virtual_Resample.java]

package octree;

import java.io.File;
import java.io.FileOutputStream;
import java.io.OutputStream;
import java.io.IOException;

import ij.process.ByteProcessor;
import ij.process.ImageProcessor;
import ij.io.FileOpener;
import ij.io.TiffEncoder;
import ij.io.TiffDecoder;
import ij.io.FileInfo;
import ij.ImagePlus;
import ij.IJ;

public class Virtual_Resample {

	public static void resample(File infile,
				File outfile,
				float fx,
				float fy,
				float fz) throws IOException {

		VS instack = new VS(infile);
		int w = (int)Math.round(instack.w * fx);
		int h = (int)Math.round(instack.h * fy);
		int d = (int)Math.round(instack.d * fz);

		double dx = (double)instack.w / w;
		double dy = (double)instack.h / h;
		double dz = (double)instack.d / d;

		FileOutputStream fos = new FileOutputStream(outfile);
		for(int z = 0; z < d; z++) {
			double rz = z * dz;
			ByteProcessor bp = new ByteProcessor(w, h);
			for(int y = 0; y < h; y++) {
				double ry = y * dy;
				for(int x = 0; x < w; x++) {
					double rx = x * dx;
					bp.set(x, y, instack.
						averageByte(rx, ry, rz));
				}
			}

			fos.write((byte[])bp.getPixels());
			IJ.showProgress(z+1, d);
		}
		fos.close();
		instack.clearCache();
	}

	private static class VS {
		FileInfo[] info = null;
		int w, h, d;

		final int cachesize = 5;
		ImageProcessor[] cache;
		int[] recentlyUsed = new int[cachesize];
		int rcuIndex = -1;

		VS(File file) {
			try {
				info = new TiffDecoder(file.getParent(),
						file.getName()).getTiffInfo();
			} catch(Exception e) {
				throw new IllegalArgumentException(e);
			}
			FileInfo fi = info[0];
			d = fi.nImages;
			w = fi.width;
			h = fi.height;
			if(info.length == 1 && d > 1) {
				info = new FileInfo[d];
				long size = fi.width * fi.height *
					fi.getBytesPerPixel();
				for(int i = 0; i < d; i++) {
					info[i] = (FileInfo)fi.clone();
					info[i].nImages = 1;
					info[i].longOffset = fi.getOffset() + i
						* (size + fi.gapBetweenImages);
				}
			}
			cache = new ImageProcessor[d];
			clearCache();
		}

		void clearCache() {
			for(int z = 0; z < d; z++)
				cache[z] = null;
			for(int i = 0; i < cachesize; i++)
				recentlyUsed[i] = -1;
			rcuIndex = -1;
		}

		ImageProcessor getProcessor(int n) {
			for(int i = 0; i < cachesize; i++) {
				if(recentlyUsed[i] == n-1)
					return cache[n-1];
			}
			cache[n - 1] = new FileOpener(info[n - 1]).open(false).
				getProcessor();
			rcuIndex = (rcuIndex + 1) % cachesize;
			if(recentlyUsed[rcuIndex] > 0)
				cache[recentlyUsed[rcuIndex]] = null;
			recentlyUsed[rcuIndex] = n - 1;
			return cache[n - 1];
		}

		private final double get(int x, int y, int z) {
			if(z < 0 || z >= d)
				return 0;
			return (double)getProcessor(z + 1).getPixel(x, y);
		}

                public final int averageByte(double x, double y, double z) {
                        int x1 = (int)Math.floor(x);
                        int y1 = (int)Math.floor(y);
                        int z1 = (int)Math.floor(z);
                        double xR = x1 + 1 - x;
                        double yR = y1 + 1 - y;
                        double zR = z1 + 1 - z;

                        double v000 = get(x1, y1, z1),
                        v001 = get(x1, y1, z1 + 1),
                        v010 = get(x1, y1 + 1, z1),
                        v011 = get(x1, y1 + 1, z1 + 1),
                        v100 = get(x1 + 1, y1, z1),
                        v101 = get(x1 + 1, y1, z1 + 1),
                        v110 = get(x1 + 1, y1 + 1, z1),
                        v111 = get(x1 + 1, y1 + 1, z1 + 1);

                        double ret = xR * (yR * (zR * v000 + (1 - zR) * v001)
                                + (1 - yR) * (zR * v010 + (1 - zR) * v011))
                                + (1 - xR) * (yR * (zR * v100 + (1 - zR) * v101)
                                + (1 - yR) * (zR * v110 + (1 - zR) * v111));

                        return (int)Math.round(ret);
		}
	}
}
