# Supplementary material for: A high-level 3D visualization API for Java and ImageJ
Source: BMC Bioinformatics. 2010 May 21;11:274. doi: 10.1186/1471-2105-11-274 (PMC2896381; doi:10.1186/1471-2105-11-274)
Supplement: Additional file 4 — Software. The JAR archive, containing both binary classes and the Java source code of our software. To install the software, this file must be copied into ImageJ's plugins directory. [file 1471-2105-11-274-S4.ZIP › marchingcubes/MCCube.java]

package marchingcubes;

import java.util.List;
import java.util.ArrayList;
import javax.vecmath.Point3f;
import ij.IJ;
import ij3d.Volume;

public final class MCCube {
	// default size of the cubes
	public static float SIZE = 1.0f;
	
	// vertexes
	private Point3f[] v;

	// interpolated values
	private Point3f[] e;

	private MCCube() {
		this.v = new Point3f[8];
		for(int i = 0; i < 8; i++)
			v[i] = new Point3f();
		this.e = new Point3f[12];
		for(int i = 0; i < 12; i++)
			e[i] = new Point3f();
	}
	
	/**
	 * initializes a MCCube object
	 *        _________           0______x
	 *       /v0    v1/|         /|
	 *      /________/ |        / | 
	 *      |v3    v2| /v5    y/  |z 
	 *      |________|/
	 *       v7    v6
	 */
	public void init(int x, int y, int z){
		v[0].set(x,     y,     z);
		v[1].set(x+SIZE,y,     z);
		v[2].set(x+SIZE,y-SIZE,z);
		v[3].set(x,     y-SIZE,z);
		v[4].set(x,     y,     z+SIZE);
		v[5].set(x+SIZE,y,     z+SIZE);
		v[6].set(x+SIZE,y-SIZE,z+SIZE);
		v[7].set(x,     y-SIZE,z+SIZE);
	} 
	
	/**
	 * computes the interpolated point along a specified whose 
	 * intensity equals the reference value
	 * @param v1 first extremity of the edge
	 * @param v2 second extremity of the edge
	 * @param result stores the resulting edge
	 * return the point on the edge where intensity equals the isovalue; 
	 * @return false if the interpolated point is beyond edge boundaries
	 */
	private boolean computeEdge(Point3f v1, Point3f v2, 
				Point3f result, final Carrier car) {

		// 30 --- 50 --- 70 : t=0.5
		// 70 --- 50 --- 30 : t=0.5
		int i1 = car.intensity(v1);
		int i2 = car.intensity(v2);
		if(i2 < i1)
			return computeEdge(v2, v1, result, car);

		float t = (car.threshold - i1) / (float) (i2 - i1);
		if (t >= 0 && t <= 1) {
			t = Math.max(0.01f, Math.min(0.99f, t));
			// v1 + t*(v2-v1)
			result.set(v2);
			result.sub(v1);
			result.scale(t);
			result.add(v1);
			return true;
		}
		result.set(-1, -1, -1);
		return false;
	}

	/**
	 * computes interpolated values along each edge of the cube 
	 * (null if interpolated value doesn't belong to the edge)
	 */
	private void computeEdges(final Carrier car) {
		this.computeEdge(v[0], v[1], e[0], car);
		this.computeEdge(v[1], v[2], e[1], car);
		this.computeEdge(v[2], v[3], e[2], car);
		this.computeEdge(v[3], v[0], e[3], car);
		
		this.computeEdge(v[4], v[5], e[4], car);
		this.computeEdge(v[5], v[6], e[5], car);
		this.computeEdge(v[6], v[7], e[6], car);
		this.computeEdge(v[7], v[4], e[7], car);
		
		this.computeEdge(v[0], v[4], e[8], car);
		this.computeEdge(v[1], v[5], e[9], car);
		this.computeEdge(v[3], v[7], e[10], car);
		this.computeEdge(v[2], v[6], e[11], car);
	}
	
	/**
	 * indicates if a number corresponds to an ambigous case
	 * @param n number of the case to test
	 * @return true if the case if ambigous
	 */
	private static boolean isAmbigous(int n) {
		boolean result = false;
	        for (int index = 0; index < MCCube.ambigous.length; index++) {
			result |= MCCube.ambigous[index] == n;
		}
		return result;
	}
	
	private void getTriangles(List<Point3f> list, final Carrier car){
		int cn = caseNumber(car);
		boolean directTable = !(isAmbigous(cn));

		// address in the table
		int offset = directTable ? cn*15 : (255-cn)*15;
		for(int index = 0; index < 5; index++){
			// if there's a triangle
			if (faces[offset] != -1) {
				// pick up vertexes of the current triangle
				list.add(new Point3f(this.e[faces[offset+0]]));
				list.add(new Point3f(this.e[faces[offset+1]]));
				list.add(new Point3f(this.e[faces[offset+2]]));
			} 
			offset += 3;
		}
	}

	/**
	 * computes the case number of the cube
	 * @return the number of the case corresponding to the cube
	 */
	private int caseNumber(final Carrier car) {
		int caseNumber = 0;
		for (int index = -1; 
			++index < v.length; 
			caseNumber += 
				(car.intensity(v[index]) - car.threshold > 0) 
					? 1 << index
					: 0);
		return caseNumber;
	}

	/** 
	 * An encapsulating class to avoid thread collisions on static fields.
	 */
	private static final class Carrier {
		int w, h, d;
		Volume volume;
		int threshold;

		final int intensity(final Point3f p) {
			if(p.x < 0 || p.y < 0 || p.z < 0
				|| p.x >= w || p.y >= h || p.z >= d)
				return 0;
			return volume.load((int)p.x, (int)p.y, (int)p.z);
		}
	}

	/**
	 * Create a list of triangles from the specified image data and the
	 * given isovalue.
	 * @param volume
	 * @param thresh
	 * @return
	 */
	public static final List<Point3f> getTriangles(Volume volume, int thresh){
		List<Point3f> tri = new ArrayList<Point3f>();
		final Carrier car = new Carrier();
		car.w = volume.xDim;
		car.h = volume.yDim;
		car.d = volume.zDim;
		car.threshold = thresh;
		car.volume = volume;
		int SIZE = 1;
		MCCube.SIZE = SIZE;
		MCCube cube = new MCCube();
		for(int z = -1; z < car.d+1; z+=SIZE){
			for(int x = -1; x < car.w+1; x+=SIZE){
				for(int y = -SIZE; y < car.h+2; y+=SIZE){
					cube.init(x, y, z);
					cube.computeEdges(car);
					cube.getTriangles(tri, car);
				}
			}
			IJ.showProgress(z, car.d-2);
		}

		// convert pixel coordinates 
		for(int i = 0; i < tri.size(); i++) {
			Point3f p = (Point3f)tri.get(i);
			p.x = (float) (p.x * volume.pw + volume.minCoord.x);
			p.y = (float) (p.y * volume.ph + volume.minCoord.y);
			p.z = (float) (p.z * volume.pd + volume.minCoord.z);
		}	
		return tri;
	}

	protected static final int ambigous[] = {
		250,
		245,
		237,
		231,
		222,
		219,
		189,
		183,
		175,
		126,
		123,
		95,
		234,
		233,
		227,
		214,
		213,
		211,
		203,
		199,
		188,
		186,
		182,
		174,
		171,
		158,
		151,
		124,
		121,
		117,
		109,
		107,
		93,
		87,
		62,
		61,
		229,
		218,
		181,
		173,
		167,
		122,
		94,
		91,
		150,
		170,
		195,
		135,
		149,
		154,
		163,
		166,
		169,
		172,
		180,
		197,
		202,
		210,
		225,
		165
	};        

	// triangles to be drawn in each case
	private static final int faces[] =
	{
		-1, -1, -1, -1, -1, -1, -1, -1, -1, -1, -1, -1, -1, -1, -1,
		0, 8, 3, -1, -1, -1, -1, -1, -1, -1, -1, -1, -1, -1, -1,
		0, 1, 9, -1, -1, -1, -1, -1, -1, -1, -1, -1, -1, -1, -1,
		1, 8, 3, 9, 8, 1, -1, -1, -1, -1, -1, -1, -1, -1, -1,
		1, 2, 11, -1, -1, -1, -1, -1, -1, -1, -1, -1, -1, -1, -1,
		0, 8, 3, 1, 2, 11, -1, -1, -1, -1, -1, -1, -1, -1, -1,
		9, 2, 11, 0, 2, 9, -1, -1, -1, -1, -1, -1, -1, -1, -1,
		2, 8, 3, 2, 11, 8, 11, 9, 8, -1, -1, -1, -1, -1, -1,
		3, 10, 2, -1, -1, -1, -1, -1, -1, -1, -1, -1, -1, -1, -1,
		0, 10, 2, 8, 10, 0, -1, -1, -1, -1, -1, -1, -1, -1, -1,
		1, 9, 0, 2, 3, 10, -1, -1, -1, -1, -1, -1, -1, -1, -1,
		1, 10, 2, 1, 9, 10, 9, 8, 10, -1, -1, -1, -1, -1, -1,
		3, 11, 1, 10, 11, 3, -1, -1, -1, -1, -1, -1, -1, -1, -1,
		0, 11, 1, 0, 8, 11, 8, 10, 11, -1, -1, -1, -1, -1, -1,
		3, 9, 0, 3, 10, 9, 10, 11, 9, -1, -1, -1, -1, -1, -1,
		9, 8, 11, 11, 8, 10, -1, -1, -1, -1, -1, -1, -1, -1, -1,
		4, 7, 8, -1, -1, -1, -1, -1, -1, -1, -1, -1, -1, -1, -1,
		4, 3, 0, 7, 3, 4, -1, -1, -1, -1, -1, -1, -1, -1, -1,
		0, 1, 9, 8, 4, 7, -1, -1, -1, -1, -1, -1, -1, -1, -1,
		4, 1, 9, 4, 7, 1, 7, 3, 1, -1, -1, -1, -1, -1, -1,
		1, 2, 11, 8, 4, 7, -1, -1, -1, -1, -1, -1, -1, -1, -1,
		3, 4, 7, 3, 0, 4, 1, 2, 11, -1, -1, -1, -1, -1, -1,
		9, 2, 11, 9, 0, 2, 8, 4, 7, -1, -1, -1, -1, -1, -1,
		2, 11, 9, 2, 9, 7, 2, 7, 3, 7, 9, 4, -1, -1, -1,
		8, 4, 7, 3, 10, 2, -1, -1, -1, -1, -1, -1, -1, -1, -1,
		10, 4, 7, 10, 2, 4, 2, 0, 4, -1, -1, -1, -1, -1, -1,
		9, 0, 1, 8, 4, 7, 2, 3, 10, -1, -1, -1, -1, -1, -1,
		4, 7, 10, 9, 4, 10, 9, 10, 2, 9, 2, 1, -1, -1, -1,
		3, 11, 1, 3, 10, 11, 7, 8, 4, -1, -1, -1, -1, -1, -1,
		1, 10, 11, 1, 4, 10, 1, 0, 4, 7, 10, 4, -1, -1, -1,
		4, 7, 8, 9, 0, 10, 9, 10, 11, 10, 0, 3, -1, -1, -1,
		4, 7, 10, 4, 10, 9, 9, 10, 11, -1, -1, -1, -1, -1, -1,
		9, 5, 4, -1, -1, -1, -1, -1, -1, -1, -1, -1, -1, -1, -1,
		9, 5, 4, 0, 8, 3, -1, -1, -1, -1, -1, -1, -1, -1, -1,
		0, 5, 4, 1, 5, 0, -1, -1, -1, -1, -1, -1, -1, -1, -1,
		8, 5, 4, 8, 3, 5, 3, 1, 5, -1, -1, -1, -1, -1, -1,
		1, 2, 11, 9, 5, 4, -1, -1, -1, -1, -1, -1, -1, -1, -1,
		3, 0, 8, 1, 2, 11, 4, 9, 5, -1, -1, -1, -1, -1, -1,
		5, 2, 11, 5, 4, 2, 4, 0, 2, -1, -1, -1, -1, -1, -1,
		2, 11, 5, 3, 2, 5, 3, 5, 4, 3, 4, 8, -1, -1, -1,
		9, 5, 4, 2, 3, 10, -1, -1, -1, -1, -1, -1, -1, -1, -1,
		0, 10, 2, 0, 8, 10, 4, 9, 5, -1, -1, -1, -1, -1, -1,
		0, 5, 4, 0, 1, 5, 2, 3, 10, -1, -1, -1, -1, -1, -1,
		2, 1, 5, 2, 5, 8, 2, 8, 10, 4, 8, 5, -1, -1, -1,
		11, 3, 10, 11, 1, 3, 9, 5, 4, -1, -1, -1, -1, -1, -1,
		4, 9, 5, 0, 8, 1, 8, 11, 1, 8, 10, 11, -1, -1, -1,
		5, 4, 0, 5, 0, 10, 5, 10, 11, 10, 0, 3, -1, -1, -1,
		5, 4, 8, 5, 8, 11, 11, 8, 10, -1, -1, -1, -1, -1, -1,
		9, 7, 8, 5, 7, 9, -1, -1, -1, -1, -1, -1, -1, -1, -1,
		9, 3, 0, 9, 5, 3, 5, 7, 3, -1, -1, -1, -1, -1, -1,
		0, 7, 8, 0, 1, 7, 1, 5, 7, -1, -1, -1, -1, -1, -1,
		1, 5, 3, 3, 5, 7, -1, -1, -1, -1, -1, -1, -1, -1, -1,
		9, 7, 8, 9, 5, 7, 11, 1, 2, -1, -1, -1, -1, -1, -1,
		11, 1, 2, 9, 5, 0, 5, 3, 0, 5, 7, 3, -1, -1, -1,
		8, 0, 2, 8, 2, 5, 8, 5, 7, 11, 5, 2, -1, -1, -1,
		2, 11, 5, 2, 5, 3, 3, 5, 7, -1, -1, -1, -1, -1, -1,
		7, 9, 5, 7, 8, 9, 3, 10, 2, -1, -1, -1, -1, -1, -1,
		9, 5, 7, 9, 7, 2, 9, 2, 0, 2, 7, 10, -1, -1, -1,
		2, 3, 10, 0, 1, 8, 1, 7, 8, 1, 5, 7, -1, -1, -1,
		10, 2, 1, 10, 1, 7, 7, 1, 5, -1, -1, -1, -1, -1, -1,
		9, 5, 8, 8, 5, 7, 11, 1, 3, 11, 3, 10, -1, -1, -1,
		5, 7, 0, 5, 0, 9, 7, 10, 0, 1, 0, 11, 10, 11, 0,
		10, 11, 0, 10, 0, 3, 11, 5, 0, 8, 0, 7, 5, 7, 0,
		10, 11, 5, 7, 10, 5, -1, -1, -1, -1, -1, -1, -1, -1, -1,
		11, 6, 5, -1, -1, -1, -1, -1, -1, -1, -1, -1, -1, -1, -1,
		0, 8, 3, 5, 11, 6, -1, -1, -1, -1, -1, -1, -1, -1, -1,
		9, 0, 1, 5, 11, 6, -1, -1, -1, -1, -1, -1, -1, -1, -1,
		1, 8, 3, 1, 9, 8, 5, 11, 6, -1, -1, -1, -1, -1, -1,
		1, 6, 5, 2, 6, 1, -1, -1, -1, -1, -1, -1, -1, -1, -1,
		1, 6, 5, 1, 2, 6, 3, 0, 8, -1, -1, -1, -1, -1, -1,
		9, 6, 5, 9, 0, 6, 0, 2, 6, -1, -1, -1, -1, -1, -1,
		5, 9, 8, 5, 8, 2, 5, 2, 6, 3, 2, 8, -1, -1, -1,
		2, 3, 10, 11, 6, 5, -1, -1, -1, -1, -1, -1, -1, -1, -1,
		10, 0, 8, 10, 2, 0, 11, 6, 5, -1, -1, -1, -1, -1, -1,
		0, 1, 9, 2, 3, 10, 5, 11, 6, -1, -1, -1, -1, -1, -1,
		5, 11, 6, 1, 9, 2, 9, 10, 2, 9, 8, 10, -1, -1, -1,
		6, 3, 10, 6, 5, 3, 5, 1, 3, -1, -1, -1, -1, -1, -1,
		0, 8, 10, 0, 10, 5, 0, 5, 1, 5, 10, 6, -1, -1, -1,
		3, 10, 6, 0, 3, 6, 0, 6, 5, 0, 5, 9, -1, -1, -1,
		6, 5, 9, 6, 9, 10, 10, 9, 8, -1, -1, -1, -1, -1, -1,
		5, 11, 6, 4, 7, 8, -1, -1, -1, -1, -1, -1, -1, -1, -1,
		4, 3, 0, 4, 7, 3, 6, 5, 11, -1, -1, -1, -1, -1, -1,
		1, 9, 0, 5, 11, 6, 8, 4, 7, -1, -1, -1, -1, -1, -1,
		11, 6, 5, 1, 9, 7, 1, 7, 3, 7, 9, 4, -1, -1, -1,
		6, 1, 2, 6, 5, 1, 4, 7, 8, -1, -1, -1, -1, -1, -1,
		1, 2, 5, 5, 2, 6, 3, 0, 4, 3, 4, 7, -1, -1, -1,
		8, 4, 7, 9, 0, 5, 0, 6, 5, 0, 2, 6, -1, -1, -1,
		7, 3, 9, 7, 9, 4, 3, 2, 9, 5, 9, 6, 2, 6, 9,
		3, 10, 2, 7, 8, 4, 11, 6, 5, -1, -1, -1, -1, -1, -1,
		5, 11, 6, 4, 7, 2, 4, 2, 0, 2, 7, 10, -1, -1, -1,
		0, 1, 9, 4, 7, 8, 2, 3, 10, 5, 11, 6, -1, -1, -1,
		9, 2, 1, 9, 10, 2, 9, 4, 10, 7, 10, 4, 5, 11, 6,
		8, 4, 7, 3, 10, 5, 3, 5, 1, 5, 10, 6, -1, -1, -1,
		5, 1, 10, 5, 10, 6, 1, 0, 10, 7, 10, 4, 0, 4, 10,
		0, 5, 9, 0, 6, 5, 0, 3, 6, 10, 6, 3, 8, 4, 7,
		6, 5, 9, 6, 9, 10, 4, 7, 9, 7, 10, 9, -1, -1, -1,
		11, 4, 9, 6, 4, 11, -1, -1, -1, -1, -1, -1, -1, -1, -1,
		4, 11, 6, 4, 9, 11, 0, 8, 3, -1, -1, -1, -1, -1, -1,
		11, 0, 1, 11, 6, 0, 6, 4, 0, -1, -1, -1, -1, -1, -1,
		8, 3, 1, 8, 1, 6, 8, 6, 4, 6, 1, 11, -1, -1, -1,
		1, 4, 9, 1, 2, 4, 2, 6, 4, -1, -1, -1, -1, -1, -1,
		3, 0, 8, 1, 2, 9, 2, 4, 9, 2, 6, 4, -1, -1, -1,
		0, 2, 4, 4, 2, 6, -1, -1, -1, -1, -1, -1, -1, -1, -1,
		8, 3, 2, 8, 2, 4, 4, 2, 6, -1, -1, -1, -1, -1, -1,
		11, 4, 9, 11, 6, 4, 10, 2, 3, -1, -1, -1, -1, -1, -1,
		0, 8, 2, 2, 8, 10, 4, 9, 11, 4, 11, 6, -1, -1, -1,
		3, 10, 2, 0, 1, 6, 0, 6, 4, 6, 1, 11, -1, -1, -1,
		6, 4, 1, 6, 1, 11, 4, 8, 1, 2, 1, 10, 8, 10, 1,
		9, 6, 4, 9, 3, 6, 9, 1, 3, 10, 6, 3, -1, -1, -1,
		8, 10, 1, 8, 1, 0, 10, 6, 1, 9, 1, 4, 6, 4, 1,
		3, 10, 6, 3, 6, 0, 0, 6, 4, -1, -1, -1, -1, -1, -1,
		6, 4, 8, 10, 6, 8, -1, -1, -1, -1, -1, -1, -1, -1, -1,
		7, 11, 6, 7, 8, 11, 8, 9, 11, -1, -1, -1, -1, -1, -1,
		0, 7, 3, 0, 11, 7, 0, 9, 11, 6, 7, 11, -1, -1, -1,
		11, 6, 7, 1, 11, 7, 1, 7, 8, 1, 8, 0, -1, -1, -1,
		11, 6, 7, 11, 7, 1, 1, 7, 3, -1, -1, -1, -1, -1, -1,
		1, 2, 6, 1, 6, 8, 1, 8, 9, 8, 6, 7, -1, -1, -1,
		2, 6, 9, 2, 9, 1, 6, 7, 9, 0, 9, 3, 7, 3, 9,
		7, 8, 0, 7, 0, 6, 6, 0, 2, -1, -1, -1, -1, -1, -1,
		7, 3, 2, 6, 7, 2, -1, -1, -1, -1, -1, -1, -1, -1, -1,
		2, 3, 10, 11, 6, 8, 11, 8, 9, 8, 6, 7, -1, -1, -1,
		2, 0, 7, 2, 7, 10, 0, 9, 7, 6, 7, 11, 9, 11, 7,
		1, 8, 0, 1, 7, 8, 1, 11, 7, 6, 7, 11, 2, 3, 10,
		10, 2, 1, 10, 1, 7, 11, 6, 1, 6, 7, 1, -1, -1, -1,
		8, 9, 6, 8, 6, 7, 9, 1, 6, 10, 6, 3, 1, 3, 6,
		0, 9, 1, 10, 6, 7, -1, -1, -1, -1, -1, -1, -1, -1, -1,
		7, 8, 0, 7, 0, 6, 3, 10, 0, 10, 6, 0, -1, -1, -1,
		7, 10, 6, -1, -1, -1, -1, -1, -1, -1, -1, -1, -1, -1, -1,
		7, 6, 10, -1, -1, -1, -1, -1, -1, -1, -1, -1, -1, -1, -1,
		3, 0, 8, 10, 7, 6, -1, -1, -1, -1, -1, -1, -1, -1, -1,
		0, 1, 9, 10, 7, 6, -1, -1, -1, -1, -1, -1, -1, -1, -1,
		8, 1, 9, 8, 3, 1, 10, 7, 6, -1, -1, -1, -1, -1, -1,
		11, 1, 2, 6, 10, 7, -1, -1, -1, -1, -1, -1, -1, -1, -1,
		1, 2, 11, 3, 0, 8, 6, 10, 7, -1, -1, -1, -1, -1, -1,
		2, 9, 0, 2, 11, 9, 6, 10, 7, -1, -1, -1, -1, -1, -1,
		6, 10, 7, 2, 11, 3, 11, 8, 3, 11, 9, 8, -1, -1, -1,
		7, 2, 3, 6, 2, 7, -1, -1, -1, -1, -1, -1, -1, -1, -1,
		7, 0, 8, 7, 6, 0, 6, 2, 0, -1, -1, -1, -1, -1, -1,
		2, 7, 6, 2, 3, 7, 0, 1, 9, -1, -1, -1, -1, -1, -1,
		1, 6, 2, 1, 8, 6, 1, 9, 8, 8, 7, 6, -1, -1, -1,
		11, 7, 6, 11, 1, 7, 1, 3, 7, -1, -1, -1, -1, -1, -1,
		11, 7, 6, 1, 7, 11, 1, 8, 7, 1, 0, 8, -1, -1, -1,
		0, 3, 7, 0, 7, 11, 0, 11, 9, 6, 11, 7, -1, -1, -1,
		7, 6, 11, 7, 11, 8, 8, 11, 9, -1, -1, -1, -1, -1, -1,
		6, 8, 4, 10, 8, 6, -1, -1, -1, -1, -1, -1, -1, -1, -1,
		3, 6, 10, 3, 0, 6, 0, 4, 6, -1, -1, -1, -1, -1, -1,
		8, 6, 10, 8, 4, 6, 9, 0, 1, -1, -1, -1, -1, -1, -1,
		9, 4, 6, 9, 6, 3, 9, 3, 1, 10, 3, 6, -1, -1, -1,
		6, 8, 4, 6, 10, 8, 2, 11, 1, -1, -1, -1, -1, -1, -1,
		1, 2, 11, 3, 0, 10, 0, 6, 10, 0, 4, 6, -1, -1, -1,
		4, 10, 8, 4, 6, 10, 0, 2, 9, 2, 11, 9, -1, -1, -1,
		11, 9, 3, 11, 3, 2, 9, 4, 3, 10, 3, 6, 4, 6, 3,
		8, 2, 3, 8, 4, 2, 4, 6, 2, -1, -1, -1, -1, -1, -1,
		0, 4, 2, 4, 6, 2, -1, -1, -1, -1, -1, -1, -1, -1, -1,
		1, 9, 0, 2, 3, 4, 2, 4, 6, 4, 3, 8, -1, -1, -1,
		1, 9, 4, 1, 4, 2, 2, 4, 6, -1, -1, -1, -1, -1, -1,
		8, 1, 3, 8, 6, 1, 8, 4, 6, 6, 11, 1, -1, -1, -1,
		11, 1, 0, 11, 0, 6, 6, 0, 4, -1, -1, -1, -1, -1, -1,
		4, 6, 3, 4, 3, 8, 6, 11, 3, 0, 3, 9, 11, 9, 3,
		11, 9, 4, 6, 11, 4, -1, -1, -1, -1, -1, -1, -1, -1, -1,
		4, 9, 5, 7, 6, 10, -1, -1, -1, -1, -1, -1, -1, -1, -1,
		0, 8, 3, 4, 9, 5, 10, 7, 6, -1, -1, -1, -1, -1, -1,
		5, 0, 1, 5, 4, 0, 7, 6, 10, -1, -1, -1, -1, -1, -1,
		10, 7, 6, 8, 3, 4, 3, 5, 4, 3, 1, 5, -1, -1, -1,
		9, 5, 4, 11, 1, 2, 7, 6, 10, -1, -1, -1, -1, -1, -1,
		6, 10, 7, 1, 2, 11, 0, 8, 3, 4, 9, 5, -1, -1, -1,
		7, 6, 10, 5, 4, 11, 4, 2, 11, 4, 0, 2, -1, -1, -1,
		3, 4, 8, 3, 5, 4, 3, 2, 5, 11, 5, 2, 10, 7, 6,
		7, 2, 3, 7, 6, 2, 5, 4, 9, -1, -1, -1, -1, -1, -1,
		9, 5, 4, 0, 8, 6, 0, 6, 2, 6, 8, 7, -1, -1, -1,
		3, 6, 2, 3, 7, 6, 1, 5, 0, 5, 4, 0, -1, -1, -1,
		6, 2, 8, 6, 8, 7, 2, 1, 8, 4, 8, 5, 1, 5, 8,
		9, 5, 4, 11, 1, 6, 1, 7, 6, 1, 3, 7, -1, -1, -1,
		1, 6, 11, 1, 7, 6, 1, 0, 7, 8, 7, 0, 9, 5, 4,
		4, 0, 11, 4, 11, 5, 0, 3, 11, 6, 11, 7, 3, 7, 11,
		7, 6, 11, 7, 11, 8, 5, 4, 11, 4, 8, 11, -1, -1, -1,
		6, 9, 5, 6, 10, 9, 10, 8, 9, -1, -1, -1, -1, -1, -1,
		3, 6, 10, 0, 6, 3, 0, 5, 6, 0, 9, 5, -1, -1, -1,
		0, 10, 8, 0, 5, 10, 0, 1, 5, 5, 6, 10, -1, -1, -1,
		6, 10, 3, 6, 3, 5, 5, 3, 1, -1, -1, -1, -1, -1, -1,
		1, 2, 11, 9, 5, 10, 9, 10, 8, 10, 5, 6, -1, -1, -1,
		0, 10, 3, 0, 6, 10, 0, 9, 6, 5, 6, 9, 1, 2, 11,
		10, 8, 5, 10, 5, 6, 8, 0, 5, 11, 5, 2, 0, 2, 5,
		6, 10, 3, 6, 3, 5, 2, 11, 3, 11, 5, 3, -1, -1, -1,
		5, 8, 9, 5, 2, 8, 5, 6, 2, 3, 8, 2, -1, -1, -1,
		9, 5, 6, 9, 6, 0, 0, 6, 2, -1, -1, -1, -1, -1, -1,
		1, 5, 8, 1, 8, 0, 5, 6, 8, 3, 8, 2, 6, 2, 8,
		1, 5, 6, 2, 1, 6, -1, -1, -1, -1, -1, -1, -1, -1, -1,
		1, 3, 6, 1, 6, 11, 3, 8, 6, 5, 6, 9, 8, 9, 6,
		11, 1, 0, 11, 0, 6, 9, 5, 0, 5, 6, 0, -1, -1, -1,
		0, 3, 8, 5, 6, 11, -1, -1, -1, -1, -1, -1, -1, -1, -1,
		11, 5, 6, -1, -1, -1, -1, -1, -1, -1, -1, -1, -1, -1, -1,
		10, 5, 11, 7, 5, 10, -1, -1, -1, -1, -1, -1, -1, -1, -1,
		10, 5, 11, 10, 7, 5, 8, 3, 0, -1, -1, -1, -1, -1, -1,
		5, 10, 7, 5, 11, 10, 1, 9, 0, -1, -1, -1, -1, -1, -1,
		11, 7, 5, 11, 10, 7, 9, 8, 1, 8, 3, 1, -1, -1, -1,
		10, 1, 2, 10, 7, 1, 7, 5, 1, -1, -1, -1, -1, -1, -1,
		0, 8, 3, 1, 2, 7, 1, 7, 5, 7, 2, 10, -1, -1, -1,
		9, 7, 5, 9, 2, 7, 9, 0, 2, 2, 10, 7, -1, -1, -1,
		7, 5, 2, 7, 2, 10, 5, 9, 2, 3, 2, 8, 9, 8, 2,
		2, 5, 11, 2, 3, 5, 3, 7, 5, -1, -1, -1, -1, -1, -1,
		8, 2, 0, 8, 5, 2, 8, 7, 5, 11, 2, 5, -1, -1, -1,
		9, 0, 1, 5, 11, 3, 5, 3, 7, 3, 11, 2, -1, -1, -1,
		9, 8, 2, 9, 2, 1, 8, 7, 2, 11, 2, 5, 7, 5, 2,
		1, 3, 5, 3, 7, 5, -1, -1, -1, -1, -1, -1, -1, -1, -1,
		0, 8, 7, 0, 7, 1, 1, 7, 5, -1, -1, -1, -1, -1, -1,
		9, 0, 3, 9, 3, 5, 5, 3, 7, -1, -1, -1, -1, -1, -1,
		9, 8, 7, 5, 9, 7, -1, -1, -1, -1, -1, -1, -1, -1, -1,
		5, 8, 4, 5, 11, 8, 11, 10, 8, -1, -1, -1, -1, -1, -1,
		5, 0, 4, 5, 10, 0, 5, 11, 10, 10, 3, 0, -1, -1, -1,
		0, 1, 9, 8, 4, 11, 8, 11, 10, 11, 4, 5, -1, -1, -1,
		11, 10, 4, 11, 4, 5, 10, 3, 4, 9, 4, 1, 3, 1, 4,
		2, 5, 1, 2, 8, 5, 2, 10, 8, 4, 5, 8, -1, -1, -1,
		0, 4, 10, 0, 10, 3, 4, 5, 10, 2, 10, 1, 5, 1, 10,
		0, 2, 5, 0, 5, 9, 2, 10, 5, 4, 5, 8, 10, 8, 5,
		9, 4, 5, 2, 10, 3, -1, -1, -1, -1, -1, -1, -1, -1, -1,
		2, 5, 11, 3, 5, 2, 3, 4, 5, 3, 8, 4, -1, -1, -1,
		5, 11, 2, 5, 2, 4, 4, 2, 0, -1, -1, -1, -1, -1, -1,
		3, 11, 2, 3, 5, 11, 3, 8, 5, 4, 5, 8, 0, 1, 9,
		5, 11, 2, 5, 2, 4, 1, 9, 2, 9, 4, 2, -1, -1, -1,
		8, 4, 5, 8, 5, 3, 3, 5, 1, -1, -1, -1, -1, -1, -1,
		0, 4, 5, 1, 0, 5, -1, -1, -1, -1, -1, -1, -1, -1, -1,
		8, 4, 5, 8, 5, 3, 9, 0, 5, 0, 3, 5, -1, -1, -1,
		9, 4, 5, -1, -1, -1, -1, -1, -1, -1, -1, -1, -1, -1, -1,
		4, 10, 7, 4, 9, 10, 9, 11, 10, -1, -1, -1, -1, -1, -1,
		0, 8, 3, 4, 9, 7, 9, 10, 7, 9, 11, 10, -1, -1, -1,
		1, 11, 10, 1, 10, 4, 1, 4, 0, 7, 4, 10, -1, -1, -1,
		3, 1, 4, 3, 4, 8, 1, 11, 4, 7, 4, 10, 11, 10, 4,
		4, 10, 7, 9, 10, 4, 9, 2, 10, 9, 1, 2, -1, -1, -1,
		9, 7, 4, 9, 10, 7, 9, 1, 10, 2, 10, 1, 0, 8, 3,
		10, 7, 4, 10, 4, 2, 2, 4, 0, -1, -1, -1, -1, -1, -1,
		10, 7, 4, 10, 4, 2, 8, 3, 4, 3, 2, 4, -1, -1, -1,
		2, 9, 11, 2, 7, 9, 2, 3, 7, 7, 4, 9, -1, -1, -1,
		9, 11, 7, 9, 7, 4, 11, 2, 7, 8, 7, 0, 2, 0, 7,
		3, 7, 11, 3, 11, 2, 7, 4, 11, 1, 11, 0, 4, 0, 11,
		1, 11, 2, 8, 7, 4, -1, -1, -1, -1, -1, -1, -1, -1, -1,
		4, 9, 1, 4, 1, 7, 7, 1, 3, -1, -1, -1, -1, -1, -1,
		4, 9, 1, 4, 1, 7, 0, 8, 1, 8, 7, 1, -1, -1, -1,
		4, 0, 3, 7, 4, 3, -1, -1, -1, -1, -1, -1, -1, -1, -1,
		4, 8, 7, -1, -1, -1, -1, -1, -1, -1, -1, -1, -1, -1, -1,
		9, 11, 8, 11, 10, 8, -1, -1, -1, -1, -1, -1, -1, -1, -1,
		3, 0, 9, 3, 9, 10, 10, 9, 11, -1, -1, -1, -1, -1, -1,
		0, 1, 11, 0, 11, 8, 8, 11, 10, -1, -1, -1, -1, -1, -1,
		3, 1, 11, 10, 3, 11, -1, -1, -1, -1, -1, -1, -1, -1, -1,
		1, 2, 10, 1, 10, 9, 9, 10, 8, -1, -1, -1, -1, -1, -1,
		3, 0, 9, 3, 9, 10, 1, 2, 9, 2, 10, 9, -1, -1, -1,
		0, 2, 10, 8, 0, 10, -1, -1, -1, -1, -1, -1, -1, -1, -1,
		3, 2, 10, -1, -1, -1, -1, -1, -1, -1, -1, -1, -1, -1, -1,
		2, 3, 8, 2, 8, 11, 11, 8, 9, -1, -1, -1, -1, -1, -1,
		9, 11, 2, 0, 9, 2, -1, -1, -1, -1, -1, -1, -1, -1, -1,
		2, 3, 8, 2, 8, 11, 0, 1, 8, 1, 11, 8, -1, -1, -1,
		1, 11, 2, -1, -1, -1, -1, -1, -1, -1, -1, -1, -1, -1, -1,
		1, 3, 8, 9, 1, 8, -1, -1, -1, -1, -1, -1, -1, -1, -1,
		0, 9, 1, -1, -1, -1, -1, -1, -1, -1, -1, -1, -1, -1, -1,
		0, 3, 8, -1, -1, -1, -1, -1, -1, -1, -1, -1, -1, -1, -1,
		-1, -1, -1, -1, -1, -1, -1, -1, -1, -1, -1, -1, -1, -1, -1
	};
}
