# Supplementary material for: A high-level 3D visualization API for Java and ImageJ
Source: BMC Bioinformatics. 2010 May 21;11:274. doi: 10.1186/1471-2105-11-274 (PMC2896381; doi:10.1186/1471-2105-11-274)
Supplement: Additional file 4 — Software. The JAR archive, containing both binary classes and the Java source code of our software. To install the software, this file must be copied into ImageJ's plugins directory. [file 1471-2105-11-274-S4.ZIP › isosurface/MeshEditor.java]

/** Albert Cardona 2007
 *  Released under the terms of the latest edition of the General Public License.
 */
package isosurface;

import javax.vecmath.Point3f;

import customnode.CustomTriangleMesh;

import java.util.ArrayList;
import java.util.Hashtable;
import java.util.HashSet;
import java.util.Iterator;
import java.util.List;

public class MeshEditor {

	/** 
	 * If the Content instance wraps a mesh, smooth it by the 
	 * fraction K (0, 1). 
	 */
	static public void smooth(final CustomTriangleMesh c, final float K) {
		final List triangles = c.getMesh();
		if (0 != triangles.size() % 3) {
			System.out.println("MeshEditor.smooth: need a list of points multiple of 3.");
			return;
		}
		// for each unique point, find which other points are linked by one edge to it.
		// In the triangles List, there are only points, but each sequence of 3 points makes a triangle.
		final Hashtable ht = new Hashtable();
		for (int i=0; i<triangles.size(); i+=3) {
			// process one triangle at a time
			Point3f p1 = (Point3f)triangles.get(i);
			Point3f p2 = (Point3f)triangles.get(i+1);
			Point3f p3 = (Point3f)triangles.get(i+2);
			build(p1, p2, p3, ht);
			build(p2, p3, p1, ht);
			build(p3, p1, p2, ht);
		}
		/*  // shrinkage correction works, but generates undesirably unsmooth edges
		for (Iterator it = ht.values().iterator(); it.hasNext(); ) {
			PointGroup pg = (PointGroup)it.next();
			pg.computeVector(K);
		}
		for (Iterator it = ht.values().iterator(); it.hasNext(); ) {
			PointGroup pg = (PointGroup)it.next();
			pg.applyVector(ht);
		}
		*/
		for (Iterator it = ht.values().iterator(); it.hasNext(); ) {
			PointGroup pg = (PointGroup)it.next();
			pg.smoothMembers(K);
		}
		// done!
	}

	/** Represents one point in 3D space that appears in multiple instances within the triangles list. */
	static private class PointGroup {
		Point3f first;
		HashSet edges = new HashSet();
		ArrayList members = new ArrayList(); // can't be a HashSet, because points will compare as equal
		float vx, vy, vz;

		PointGroup(Point3f first) {
			this.first = first;
			members.add(first);
		}
		void addMember(Point3f p) {
			members.add(p);
		}
		void addEdge(Point3f p) {
			edges.add(p);
		}
		void smoothMembers(float K) {
			// Compute a vector composed of all vectors to other points with which it shares an edge, and add some fraction of that vector to each member point.
			vx = 0;
			vy = 0;
			vz = 0;
			for (Iterator it = edges.iterator(); it.hasNext(); ) {
				Point3f po = (Point3f)it.next();
				vx += po.x;
				vy += po.y;
				vz += po.z;
			}
			int size = edges.size();
			vx = (vx/size - first.x) * K;
			vy = (vy/size - first.y) * K;
			vz = (vz/size - first.z) * K;
			for (Iterator it = members.iterator(); it.hasNext(); ) {
				Point3f m = (Point3f)it.next();
				m.x += vx;
				m.y += vy;
				m.z += vz;
			}
		}
		void computeVector(float K) {
			// Compute a vector composed of all vectors to other points with which it shares an edge, and add some fraction of that vector to each member point.
			vx = 0;
			vy = 0;
			vz = 0;
			for (Iterator it = edges.iterator(); it.hasNext(); ) {
				Point3f po = (Point3f)it.next();
				vx += po.x;
				vy += po.y;
				vz += po.z;
			}
			int size = edges.size();
			vx = (vx/size - first.x) * K;
			vy = (vy/size - first.y) * K;
			vz = (vz/size - first.z) * K;
		}
		void applyVector(Hashtable ht) {
			// compute average displacement vector for all neighbors, i.e. edge points
			float ax=0, ay=0, az=0;
			int count = 0;
			for (Iterator it = edges.iterator(); it.hasNext(); ) {
				PointGroup pg = (PointGroup)ht.get(it.next());
				if (null == pg) continue;
				count++;
				ax += pg.vx;
				ay += pg.vy;
				az += pg.vz;
			}
			ax += vx;
			ay += vy;
			az += vz;
			count++; // so count can never be zero
			ax /= count;
			ay /= count;
			az /= count;
			// apply to each member the smoothing vector minus average neighborhood smoothing vector to avoid shrinking
			for (Iterator it = members.iterator(); it.hasNext(); ) {
				Point3f m = (Point3f)it.next();
				m.x += vx;// - ax;
				m.y += vy;// - ay;
				m.z += vz;// - az;
			}
		}
	}

	/** Build a list of points that are just one edge away from p1, and store them in the Hashtable.  */
	static private void build(Point3f p1, Point3f p2, Point3f p3, Hashtable ht) {
		PointGroup pg = (PointGroup)ht.get(p1);
		if (null != pg) {
			pg.addMember(p1);
		} else {
			pg = new PointGroup(p1);
			ht.put(p1, pg);
		}
		pg.addEdge(p2);
		pg.addEdge(p3);
	}
}
