# Supplementary material for: A high-level 3D visualization API for Java and ImageJ
Source: BMC Bioinformatics. 2010 May 21;11:274. doi: 10.1186/1471-2105-11-274 (PMC2896381; doi:10.1186/1471-2105-11-274)
Supplement: Additional file 4 — Software. The JAR archive, containing both binary classes and the Java source code of our software. To install the software, this file must be copied into ImageJ's plugins directory. [file 1471-2105-11-274-S4.ZIP › isosurface/Triangulator.java]

package isosurface;

import java.util.List;
import ij.ImagePlus;

public interface Triangulator {
	/**
	 * This method must return a list of elements of class Point3f.
	 * Three subsequent points specify one triangle.
	 * @param image the ImagePlus to be displayed
	 * @param threshold the isovalue of the surface to be generated.
	 * @param channels an array containing 3 booleans, indicating which
	 *                 of red, green and blue to use for the Triangulation.
	 * @param resamplingF resampling factor
	 */
	public List getTriangles(ImagePlus image, int threshold, 
						boolean[] channels, int resamplingF);
}
