# Supplementary material for: A high-level 3D visualization API for Java and ImageJ
Source: BMC Bioinformatics. 2010 May 21;11:274. doi: 10.1186/1471-2105-11-274 (PMC2896381; doi:10.1186/1471-2105-11-274)
Supplement: Additional file 4 — Software. The JAR archive, containing both binary classes and the Java source code of our software. To install the software, this file must be copied into ImageJ's plugins directory. [file 1471-2105-11-274-S4.ZIP › javax/media/j3d/RenderingError.java]

/*
 * This is just a dummy class, to be able to stay backwards compatible with
 * Java3D 1.4.
 */
package javax.media.j3d;

public class RenderingError {
	public String getDetailMessage() {
		return "Java3D < 1.5 hack";
	}
}
