# Supplementary material for: A high-level 3D visualization API for Java and ImageJ
Source: BMC Bioinformatics. 2010 May 21;11:274. doi: 10.1186/1471-2105-11-274 (PMC2896381; doi:10.1186/1471-2105-11-274)
Supplement: Additional file 4 — Software. The JAR archive, containing both binary classes and the Java source code of our software. To install the software, this file must be copied into ImageJ's plugins directory. [file 1471-2105-11-274-S4.ZIP › math3d/Line.java]

package math3d;

/**
 * User: Tom Larkworthy
 * Date: 23-Jun-2006
 * Time: 21:27:15
 */
public class Line {
    Point3d p1;
    Point3d p2;

    public Line(Point3d p1, Point3d p2) {
        this.p1 = p1;
        this.p2 = p2;
    }

    public String toString(){
        return p1 + "-" + p2;
    }

}
