# Supplementary material for: A high-level 3D visualization API for Java and ImageJ
Source: BMC Bioinformatics. 2010 May 21;11:274. doi: 10.1186/1471-2105-11-274 (PMC2896381; doi:10.1186/1471-2105-11-274)
Supplement: Additional file 4 — Software. The JAR archive, containing both binary classes and the Java source code of our software. To install the software, this file must be copied into ImageJ's plugins directory. [file 1471-2105-11-274-S4.ZIP › math3d/Transform_IO.java]

package math3d;

import ij.IJ;
import ij.plugin.PlugIn;

import java.util.Arrays;

public class Transform_IO extends TransformIO implements PlugIn {
	public void run(String arg) {
		// Only for testing
		float[] mat;
		if(arg.equals("")) mat=openAffineTransform();
		else mat=openAffineTransform(arg);
		IJ.log("fields:="+getFields());
		IJ.log("tags:="+getTags());
		IJ.log("mat = "+Arrays.toString(mat));
		//saveAffineTransform(mat);
	}
}
