# Supplementary material for: A high-level 3D visualization API for Java and ImageJ
Source: BMC Bioinformatics. 2010 May 21;11:274. doi: 10.1186/1471-2105-11-274 (PMC2896381; doi:10.1186/1471-2105-11-274)
Supplement: Additional file 4 — Software. The JAR archive, containing both binary classes and the Java source code of our software. To install the software, this file must be copied into ImageJ's plugins directory. [file 1471-2105-11-274-S4.ZIP › vib/segment/Border.java]

package vib.segment;

/**
 * Copyright(c) 1997 DTAI, Incorporated (http://www.dtai.com)
 *
 *                        All rights reserved
 *
 * Permission to use, copy, modify and distribute this material for
 * any purpose and without fee is hereby granted, provided that the
 * above copyright notice and this permission notice appear in all
 * copies, and that the name of DTAI, Incorporated not be used in
 * advertising or publicity pertaining to this material without the
 * specific, prior written permission of an authorized representative of
 * DTAI, Incorporated.
 *
 * DTAI, INCORPORATED MAKES NO REPRESENTATIONS AND EXTENDS NO WARRANTIES,
 * EXPRESS OR IMPLIED, WITH RESPECT TO THE SOFTWARE, INCLUDING, BUT
 * NOT LIMITED TO, THE IMPLIED WARRANTIES OF MERCHANTABILITY AND
 * FITNESS FOR ANY PARTICULAR PURPOSE, AND THE WARRANTY AGAINST
 * INFRINGEMENT OF PATENTS OR OTHER INTELLECTUAL PROPERTY RIGHTS.  THE
 * SOFTWARE IS PROVIDED "AS IS", AND IN NO EVENT SHALL DTAI, INCORPORATED OR
 * ANY OF ITS AFFILIATES BE LIABLE FOR ANY DAMAGES, INCLUDING ANY
 * LOST PROFITS OR OTHER INCIDENTAL OR CONSEQUENTIAL DAMAGES RELATING
 * TO THE SOFTWARE.
 */

import java.awt.*;
 
/**
 * Border - draws a configurable border
 *
 * @author	DTAI, Incorporated
 */

public class Border implements Cloneable {

    public static final int NONE = 0;
    public static final int LINE = 1;
    public static final int THREED_IN = 2;
    public static final int THREED_OUT = 3;
    public static final int ETCHED_IN = 4;
    public static final int EMBOSSED_OUT = 5;
    public static final int ROUND_RECT = 6;

    private int type = NONE;
    private Color border = null;
    private int topMargin = 0;
    private int leftMargin = 0;
    private int bottomMargin = 0;
    private int rightMargin = 0;
    private int minMargin = 0;
    private int maxMargin = 0;
    private int borderThickness = 0;

    private static final double BRIGHTER_FACTOR = 0.8;
    private static final double DARKER_FACTOR = 0.65;

    /**
     * Returns a brighter version of this color.
     * Replaces the "awt.Color" function brighter to use, in my opinion,
     * a better factor (awt used FACTOR = 0.7)
     *
     * @param color     the color to which to apply the factor
     * @return          the new, brighter color
     */
    public static Color brighter( Color color ) {
	    Color newcolor = new Color(Math.min((int)(color.getRed()  *(1/BRIGHTER_FACTOR)), 255),
			 Math.min((int)(color.getGreen()*(1/BRIGHTER_FACTOR)), 255),
			 Math.min((int)(color.getBlue() *(1/BRIGHTER_FACTOR)), 255));
	    if ( newcolor.equals( color ) ) {
	        return Color.white;
	    }
	    return newcolor;
    }

    /**
     * Returns a darker version of this color.
     * Replaces the "awt.Color" function brighter to use, in my opinion,
     * a better factor (awt used FACTOR = 0.7)
     *
     * @param color     the color to which to apply the factor
     * @return          the new, darker color
     */
    public static Color darker( Color color ) {
	    Color newcolor = new Color(Math.max((int)(color.getRed()  *DARKER_FACTOR), 0),
			 Math.max((int)(color.getGreen()*DARKER_FACTOR), 0),
			 Math.max((int)(color.getBlue() *DARKER_FACTOR), 0));
	    if ( newcolor.equals( color ) ) {
	        return Color.black;
	    }
	    return newcolor;
    }

    /**
     * Returns a clone of this Border
     *
     * @return      the new, identical Border
     */
    public Object clone() {
        Border newborder = new Border();
        newborder.type = type;
        newborder.border = border;
        newborder.topMargin = topMargin;
        newborder.leftMargin = leftMargin;
        newborder.bottomMargin = bottomMargin;
        newborder.rightMargin = rightMargin;
        newborder.minMargin = minMargin;
        newborder.maxMargin = maxMargin;
        newborder.borderThickness = borderThickness;
        return newborder;
    }

    /**
     * sets all margins and thicknesses to zero
     */
	public void setNoInsets() {
        topMargin = 0;
        leftMargin = 0;
        bottomMargin = 0;
        rightMargin = 0;
        minMargin = 0;
        maxMargin = 0;
        borderThickness = 0;
	}

    /**
     * Returns the border type (e.g., Border.LINE)
     *
     * @return      the border type id
     */
	public int getType() {
		return type;
	}

    /**
     * Sets the border type (e.g., to Border.LINE)
     *
     * @param type     the border type
     */
	public synchronized void setType( int type ) {
		this.type = type;
	}

    /**
     * Returns the current border color.  If null (the default), a border color is
     * dynamically derived from the current background (passed to the "paint" function).
     *
     * @return     the current Color value for the border
     */
	public Color getBorder() {
		return border;
	}

    /**
     * Sets the current border color.  If null (the default), a border color is
     * dynamically derived from the current background (passed to the "paint" function).
     *
     * @param border     the new border color
     */
	public synchronized void setBorder(Color border) {
	    this.border = border;
	}

    /**
     * Returns the top margin.
     *
     * @return          the top margin
     */
	public int getTopMargin() {
	    return topMargin;
	}

    /**
     * Returns the left margin.
     *
     * @return          the left margin
     */
	public int getLeftMargin() {
	    return leftMargin;
	}

    /**
     * Returns the bottom margin.
     *
     * @return          the bottom margin
     */
	public int getBottomMargin() {
	    return bottomMargin;
	}

    /**
     * Returns the right margin.
     *
     * @return          the right margin
     */
	public int getRightMargin() {
	    return rightMargin;
	}

    /**
     * Used internally to calculate the minimum/maximum margin values.
     */
	private void resetMinMaxMargin() {
        maxMargin = topMargin;
        maxMargin = Math.max( maxMargin, leftMargin );
        maxMargin = Math.max( maxMargin, bottomMargin );
        maxMargin = Math.max( maxMargin, rightMargin );
        minMargin = topMargin;
        minMargin = Math.min( minMargin, leftMargin );
        minMargin = Math.min( minMargin, bottomMargin );
        minMargin = Math.min( minMargin, rightMargin );
    }

    /**
     * Sets all margins (top, left, bottom, and right) to the same, given value.
     *
     * @param margin         the margin
     */
	public synchronized void setMargins( int margin ) {
	    topMargin = margin;
	    leftMargin = margin;
	    bottomMargin = margin;
	    rightMargin = margin;
	    resetMinMaxMargin();
	}

    /**
     * Sets all margins (top, left, bottom, and right) to the given values.
     *
     * @param top           the top margin
     * @param left          the left margin
     * @param bottom        the bottom margin
     * @param right         the right margin
     */
	public synchronized void setMargins( int top, int left, int bottom, int right ) {
	    topMargin = top;
	    leftMargin = left;
	    bottomMargin = bottom;
	    rightMargin = right;
	    resetMinMaxMargin();
	}

    /**
     * Sets the top margin
     *
     * @param top           the top margin
     */
	public synchronized void setTopMargin( int margin ) {
	    topMargin = margin;
	    resetMinMaxMargin();
	}

    /**
     * Sets the left margin
     *
     * @param left          the left margin
     */
	public synchronized void setLeftMargin( int margin ) {
	    leftMargin = margin;
	    resetMinMaxMargin();
	}

    /**
     * Sets the bottom margin
     *
     * @param bottom        the bottom margin
     */
	public synchronized void setBottomMargin( int margin ) {
	    bottomMargin = margin;
	    resetMinMaxMargin();
	}

    /**
     * Sets the right margin
     *
     * @param right         the right margin
     */
	public synchronized void setRightMargin( int margin ) {
	    rightMargin = margin;
	    resetMinMaxMargin();
	}

    /**
     * Returns the current setting for the border thickness
     *
     * @return    the border thickness
     */
	public int getBorderThickness() {
	    return borderThickness;
	}

    /**
     * Sets the border thickness
     *
     * @param borderThickness         the border thickness
     */
	public synchronized void setBorderThickness( int borderThickness ) {
	    this.borderThickness = borderThickness;
	}

	/**
	 * returns the left, right, top, and bottom insets of the background of the
	 * current style, taking into account thickness and margins.
	 *
	 * @return  an Insets object containing the inset values
	 */
    public Insets getInsets() {
        int top = borderThickness + topMargin;
        int left = borderThickness + leftMargin;
        int bottom = borderThickness + bottomMargin;
        int right = borderThickness + rightMargin;
        return new Insets( top, left, bottom, right );
    }

	/**
	 * returns the left, right, top, and bottom insets of the background of the
	 * current style, taking into account thickness and margins.
	 *
	 * @param   g           the Graphics in which to paint
	 * @param   background  the current background color (or null), used if available to
	 *                      calculate the border color if that is null.
	 * @param   x           the x location of the upper-left point of the border
	 * @param   y           the y location of the upper-left point of the border
	 * @param   width       the width of the rectangle in which to draw the border
	 * @param   height      the height of the rectangle in which to draw the border
	 */
    public void paint( Graphics g, Color background, int x, int y, int width, int height ) {
        if ( border == null ) {
            if ( ( type == LINE ) ||
                 ( type == ROUND_RECT ) ) {
                if ( background == Color.black ) {
                    border = Color.white;
                }
                else {
                    border = Color.black;
                }
            }
            else {
                if ( background == null ) {
                    border = Color.lightGray;
                }
                else {
                    border = background;
                }
            }
        }

        if ( border != null ) {
            g.setColor( border );

            Color brighter = null;
            Color darker = null;

            switch( type ) {

                case THREED_IN:
                case THREED_OUT:
                case ETCHED_IN:
                case EMBOSSED_OUT: {
                    brighter = brighter(border);
                    darker = darker(border);
                    break;
                }
            }

            for ( int idx = 0; idx < borderThickness; idx++ ) {
                if ( type == LINE ) {
                    g.drawRect( x + idx, y + idx,
                                ( ( width - 1 ) - ( idx * 2 ) ),
                                ( ( height - 1 ) - ( idx * 2 ) ) );
                }
                else if ( type == ROUND_RECT ) {

                    int arcSize = ( minMargin * 8 - ( idx * 2 ) );
                    int rrx = x + idx;
                    int rry = y + idx;
                    int rrw = ( width - 1 ) - ( idx * 2 );
                    int rrh = ( height - 1 ) - ( idx * 2 );

                    g.drawRoundRect( x + idx, y + idx, rrw, rrh, arcSize, arcSize );
                    if ( ( idx + 1 ) < borderThickness ) {
                        g.drawRoundRect( rrx, rry, rrw, rrh - 1, arcSize - 1, arcSize );
                        g.drawRoundRect( rrx + 1, rry, rrw, rrh - 1, arcSize - 1, arcSize );
                        g.drawRoundRect( rrx, rry, rrw - 1, rrh, arcSize, arcSize - 1 );
                        g.drawRoundRect( rrx, rry + 1, rrw - 1, rrh, arcSize, arcSize - 1 );
                    }
                }
                else {
                    Color top = brighter;
                    Color bottom = darker;

                    if ( ( type == THREED_IN ) ||
                         ( type == ETCHED_IN ) ) {
                        top = darker;
                        bottom = brighter;
                    }

                    if ( ( type == ETCHED_IN ) ||
                         ( type == EMBOSSED_OUT ) ) {
                        if ( idx >= ( borderThickness / 2 ) ) {
                            Color temp = top;
                            top = bottom;
                            bottom = temp;
                        }

                    }

                    if ( ( idx == ( borderThickness - 1 ) ) &&
                         ( type == THREED_IN ) ) {
                        g.setColor( darker(top) );
                    }
                    else {
                        g.setColor( top );
                    }

                    g.drawLine( x + idx, y + idx,
                                x + idx,
                                y + ( ( height - 1 ) - ( idx ) ) );
                    g.drawLine( x + idx, y + idx,
                                x + ( ( width - 1 ) - ( idx ) ),
                                y + idx );

                    if ( ( ( idx == ( borderThickness - 1 ) ) &&
                           ( type == THREED_IN ) ) ||
                         ( ( idx == 0 ) &&
                           ( type == THREED_OUT ) ) ) {
                        g.setColor( darker(bottom) );
                    }
                    else {
                        g.setColor( bottom );
                    }

                    g.drawLine( x + idx,
                                y + ( ( height - 1 ) - ( idx ) ),
                                x + ( ( width - 1 ) - ( idx ) ),
                                y + ( ( height - 1 ) - ( idx ) ) );
                    g.drawLine( x + ( ( width - 1 ) - ( idx ) ),
                                y + idx,
                                x + ( ( width - 1 ) - ( idx ) ),
                                y + ( ( height - 1 ) - ( idx ) ) );
                }
            }
        }
    }
}
