# Supplementary material for: A high-level 3D visualization API for Java and ImageJ
Source: BMC Bioinformatics. 2010 May 21;11:274. doi: 10.1186/1471-2105-11-274 (PMC2896381; doi:10.1186/1471-2105-11-274)
Supplement: Additional file 4 — Software. The JAR archive, containing both binary classes and the Java source code of our software. To install the software, this file must be copied into ImageJ's plugins directory. [file 1471-2105-11-274-S4.ZIP › vib/Resample_.java]

/* -*- mode: java; c-basic-offset: 8; indent-tabs-mode: t; tab-width: 8 -*- */

package vib;

import amira.AmiraParameters;

import ij.*;
import ij.gui.*;
import ij.measure.Calibration;
import ij.plugin.*;
import ij.process.*;
import ij.plugin.filter.*;

/* This plugin takes a binned image as input. It then reassigns equally spaced
   gray values to the pixels. */
public class Resample_ extends NaiveResampler implements PlugInFilter {
	ImagePlus image;
	boolean verbose=false;

	public void run(ImageProcessor ip) {
		GenericDialog gd = new GenericDialog("Parameters");
		gd.addNumericField("Factor x", 2, 0);
		gd.addNumericField("Factor y", 2, 0);
		gd.addNumericField("Factor z", 2, 0);
		gd.addCheckbox("MinEntropy", false);
		gd.showDialog();
		if(gd.wasCanceled())
			return;

		int factorX = (int)gd.getNextNumber();
		int factorY = (int)gd.getNextNumber();
		int factorZ = (int)gd.getNextNumber();
		boolean minEntropy = gd.getNextBoolean();

		ImagePlus res = (minEntropy ?
			resampleMinEnt(image, factorX, factorY, factorZ) :
			resample(image, factorX, factorY, factorZ));

		if (AmiraParameters.isAmiraMesh(image))
			new AmiraParameters(image).setParameters(res);
		else {
			Object info = image.getProperty("Info");
			if (info != null)
				res.setProperty("Info", info);
		}

		res.show();
	}

	public int setup(String arg, ImagePlus imp) {
		image = imp;
		// TODO: handle 32-bit
		return DOES_8G | DOES_8C | DOES_16 | DOES_RGB | NO_CHANGES;
	}
}
