# Supplementary material for: A high-level 3D visualization API for Java and ImageJ
Source: BMC Bioinformatics. 2010 May 21;11:274. doi: 10.1186/1471-2105-11-274 (PMC2896381; doi:10.1186/1471-2105-11-274)
Supplement: Additional file 4 — Software. The JAR archive, containing both binary classes and the Java source code of our software. To install the software, this file must be copied into ImageJ's plugins directory. [file 1471-2105-11-274-S4.ZIP › amira/AmiraTable.java]

package amira;

import ij.macro.Interpreter;
import ij.text.TextPanel;
import ij.text.TextWindow;
import java.text.DecimalFormat;
import java.util.Hashtable;
import java.util.Properties;

public class AmiraTable extends TextWindow {
	Properties properties;

	// variable to avoid automatic showing when the constructor is called
	private boolean show = false;

	public AmiraTable(String title, String headings, String data) {
		this(title, headings, data, false);
	}

	public AmiraTable(String title, String headings, String data,
			boolean initParameters) {
		super(title, headings, data, 500, 400);
		show = true;
		properties = new Properties();
		if (initParameters) {
			int rowCount = getTextPanel().getLineCount();
			String p = "Parameters { "
				+ getParameterString(rowCount,
						headings.split("\t")) + " }";
			AmiraParameters parameters = new AmiraParameters(p);
			parameters.setParameters(properties);
		}
	}

	public static String getParameterString(int rows, String[] headings) {
		String p = "\tContentType \"HxSpreadSheet\",\n";

		DecimalFormat format = new DecimalFormat("0000");
		for (int i = 0; i < headings.length; i++)
			p += "\t__ColumnName" + format.format(i)
				+ "\"" + headings[i] + "\",\n";

		p += "\tnumRows " + rows + ",\n";

		return p;
	}

	public Properties getProperties() {
		return properties;
	}

	public Hashtable getParameters() {
		return (Hashtable)properties.get("Parameters");
	}

	public String get(String key) {
		Hashtable p = getParameters();
		if (p == null)
			return null;
		return (String)p.get(key);
	}

	public void put(String key, String value) {
		Hashtable p = getParameters();
		if (p == null)
			return;
		p.put(key, value);
	}

	public void show() {
		if (!Interpreter.isBatchMode() && show)
			super.show();
	}
}
